# Supplementary material for: Comparative transcriptome analysis revealed omnivorous adaptation of the small intestine of Melinae
Source: Sci Rep. 2021 Sep 27;11:19162. doi: 10.1038/s41598-021-98561-0 (PMC8476558; doi:10.1038/s41598-021-98561-0)
Supplement: Supplementary file 1 — Supplementary Information 1. [file 41598_2021_98561_MOESM1_ESM.xlsx]

## Sheet: Sheet1
S1 Orthologous genes
aml：Ailuropoda melanoleuca
mpf：Mustela putorius furo
GH：Meles leucurus
ZH：Arctonyx albogularis
OG06887: aml|ENSAMEP00000000003 GH|c127189_g3 mpf|XP_004780268.1 ZH|c133195_g2
OG06888: aml|ENSAMEP00000000023 GH|c126484_g1 mpf|XP_012904773.1 ZH|c117229_g1
OG06889: aml|ENSAMEP00000000038 GH|c129556_g1 mpf|XP_012904491.1 ZH|c121736_g1
OG06890: aml|ENSAMEP00000000047 GH|c127888_g1 mpf|XP_004778620.1 ZH|c132453_g2
OG06891: aml|ENSAMEP00000000050 GH|c70890_g1 mpf|XP_004750041.1 ZH|c106497_g1
OG06892: aml|ENSAMEP00000000061 GH|c121325_g1 mpf|XP_012909581.1 ZH|c336311_g1
OG06893: aml|ENSAMEP00000000154 GH|c133747_g2 mpf|XP_004749630.1 ZH|c105352_g1
OG06894: aml|ENSAMEP00000000185 GH|c4982_g1 mpf|XP_004762130.1 ZH|c70811_g1
OG06895: aml|ENSAMEP00000000188 GH|c110255_g2 mpf|XP_004762001.1 ZH|c248848_g1
OG06896: aml|ENSAMEP00000000193 GH|c133186_g1 mpf|XP_012916694.1 ZH|c127117_g1
OG06897: aml|ENSAMEP00000000280 GH|c12521_g1 mpf|XP_012918164.1 ZH|c98894_g1
OG06898: aml|ENSAMEP00000000320 GH|c130529_g1 mpf|XP_012912382.1 ZH|c126723_g1
OG06899: aml|ENSAMEP00000000186 mpf|XP_004762129.1 GH|c49210_g1 ZH|c108869_g1
OG06901: aml|ENSAMEP00000000340 GH|c130905_g1 mpf|XP_004760219.1 ZH|c131776_g1
OG06902: aml|ENSAMEP00000000379 GH|c126738_g2 mpf|XP_004743605.1 ZH|c135084_g2
OG06903: aml|ENSAMEP00000000391 GH|c103149_g1 mpf|XP_004751708.1 ZH|c134582_g1
OG06904: aml|ENSAMEP00000000392 GH|c125153_g1 mpf|XP_004764478.2 ZH|c85257_g1
OG06905: aml|ENSAMEP00000000407 GH|c108059_g1 mpf|XP_004765137.2 ZH|c31288_g1
OG06906: aml|ENSAMEP00000000432 GH|c123214_g1 mpf|XP_004742151.1 ZH|c119038_g1
OG06908: aml|ENSAMEP00000000500 GH|c123641_g1 mpf|XP_004752479.1 ZH|c134920_g7
OG06909: aml|ENSAMEP00000000507 GH|c124849_g1 mpf|XP_004770483.1 ZH|c120400_g1
OG06910: aml|ENSAMEP00000000523 GH|c102390_g1 mpf|XP_012903465.1 ZH|c109511_g1
OG06911: aml|ENSAMEP00000000527 GH|c116911_g1 mpf|XP_004764503.1 ZH|c116335_g2
OG06912: aml|ENSAMEP00000000583 GH|c119215_g1 mpf|XP_004752492.1 ZH|c89248_g1
OG06913: aml|ENSAMEP00000000590 GH|c124783_g1 mpf|XP_004760764.1 ZH|c128829_g1
OG06915: aml|ENSAMEP00000000598 GH|c54102_g1 mpf|XP_004741420.1 ZH|c62774_g1
OG06916: aml|ENSAMEP00000000654 GH|c99804_g1 mpf|XP_012902319.1 ZH|c129420_g2
OG06917: aml|ENSAMEP00000000658 GH|c127525_g1 mpf|XP_004767129.1 ZH|c107542_g1
OG06918: aml|ENSAMEP00000000676 GH|c118765_g1 mpf|XP_004747771.1 ZH|c121734_g1
OG06919: aml|ENSAMEP00000000708 GH|c111476_g1 mpf|XP_004774626.1 ZH|c158939_g1
OG06921: aml|ENSAMEP00000000779 GH|c126919_g1 mpf|XP_004750212.1 ZH|c107785_g1
OG06922: aml|ENSAMEP00000000811 GH|c130339_g1 mpf|XP_004767854.1 ZH|c129407_g2
OG06923: aml|ENSAMEP00000000735 mpf|XP_004756412.2 ZH|c56054_g1 GH|c161375_g1
OG06925: aml|ENSAMEP00000001003 GH|c126851_g1 mpf|XP_004779948.1 ZH|c113687_g1
OG06927: aml|ENSAMEP00000001053 GH|c121506_g2 mpf|XP_004740815.1 ZH|c129323_g1
OG06928: aml|ENSAMEP00000001066 GH|c130403_g1 mpf|XP_012909509.1 ZH|c57550_g1
OG06929: aml|ENSAMEP00000001068 GH|c126630_g1 mpf|XP_004778905.2 ZH|c95915_g1
OG06930: aml|ENSAMEP00000001087 GH|c126117_g1 mpf|XP_004759771.2 ZH|c121310_g1
OG06931: aml|ENSAMEP00000001091 GH|c93438_g1 mpf|XP_004765217.1 ZH|c138713_g1
OG06932: aml|ENSAMEP00000001094 GH|c106255_g1 mpf|XP_004770710.1 ZH|c32842_g1
OG06933: aml|ENSAMEP00000001153 GH|c92308_g1 mpf|XP_004770801.1 ZH|c51776_g1
OG06934: aml|ENSAMEP00000001241 GH|c18080_g1 mpf|XP_004777550.1 ZH|c135046_g1
OG06935: aml|ENSAMEP00000001281 GH|c122118_g1 mpf|XP_004759606.1 ZH|c288546_g1
OG06936: aml|ENSAMEP00000001285 GH|c134363_g1 mpf|XP_004775702.1 ZH|c137078_g1
OG06937: aml|ENSAMEP00000001321 GH|c131791_g1 mpf|XP_012918676.1 ZH|c91325_g1
OG06938: aml|ENSAMEP00000001322 GH|c130141_g2 mpf|XP_004753641.1 ZH|c134690_g1
OG06939: aml|ENSAMEP00000001353 GH|c22689_g1 mpf|XP_012901177.1 ZH|c114913_g1
OG06940: aml|ENSAMEP00000001379 GH|c133554_g1 mpf|XP_004754063.1 ZH|c113413_g2
OG06941: aml|ENSAMEP00000001407 GH|c110696_g1 mpf|XP_004741980.1 ZH|c334227_g1
OG06942: aml|ENSAMEP00000001443 GH|c134349_g3 mpf|XP_004751484.1 ZH|c121976_g3
OG06944: aml|ENSAMEP00000001470 GH|c228124_g1 mpf|XP_004778469.1 ZH|c169320_g1
OG06945: aml|ENSAMEP00000001481 GH|c108856_g2 mpf|XP_004751482.1 ZH|c299287_g1
OG06946: aml|ENSAMEP00000001504 GH|c127456_g2 mpf|XP_012915904.1 ZH|c136297_g1
OG06947: aml|ENSAMEP00000001530 GH|c102786_g1 mpf|XP_004740827.1 ZH|c130527_g1
OG06949: aml|ENSAMEP00000001579 GH|c129038_g1 mpf|XP_012919852.1 ZH|c131268_g1
OG06950: aml|ENSAMEP00000001581 GH|c120632_g1 mpf|XP_004757860.1 ZH|c123897_g1
OG06951: aml|ENSAMEP00000001603 GH|c124468_g1 mpf|XP_004770666.1 ZH|c93276_g1
OG06952: aml|ENSAMEP00000001619 GH|c88510_g1 mpf|XP_012903466.1 ZH|c100755_g1
OG06953: aml|ENSAMEP00000001648 GH|c173713_g1 mpf|XP_004764381.1 ZH|c289806_g1
OG06954: aml|ENSAMEP00000001662 GH|c125585_g1 mpf|XP_004773446.1 ZH|c124135_g1
OG06955: aml|ENSAMEP00000001668 GH|c132451_g1 mpf|XP_004751467.1 ZH|c136886_g1
OG06956: aml|ENSAMEP00000001675 GH|c124928_g1 mpf|XP_004758375.2 ZH|c112455_g1
OG06957: aml|ENSAMEP00000001691 GH|c121853_g2 mpf|XP_004768920.1 ZH|c119138_g1
OG06958: aml|ENSAMEP00000001692 GH|c129735_g1 mpf|XP_004755738.1 ZH|c133866_g1
OG06959: aml|ENSAMEP00000001729 GH|c135273_g3 mpf|XP_004751560.1 ZH|c133898_g1
OG06961: aml|ENSAMEP00000001750 GH|c91099_g2 mpf|XP_004780302.1 ZH|c50009_g2
OG06964: aml|ENSAMEP00000001786 GH|c129498_g1 mpf|XP_012901736.1 ZH|c136505_g6
OG06965: aml|ENSAMEP00000001801 GH|c131816_g1 mpf|XP_004751441.2 ZH|c126287_g1
OG06966: aml|ENSAMEP00000001816 GH|c114169_g2 mpf|XP_004773462.1 ZH|c111192_g1
OG06967: aml|ENSAMEP00000001856 GH|c130824_g2 mpf|XP_004759752.2 ZH|c134887_g4
OG06968: aml|ENSAMEP00000001909 GH|c132132_g2 mpf|XP_012916546.1 ZH|c135524_g2
OG06969: aml|ENSAMEP00000001932 GH|c17983_g1 mpf|XP_012903427.1 ZH|c113132_g1
OG06970: aml|ENSAMEP00000001978 GH|c120058_g1 mpf|XP_004750567.2 ZH|c127949_g1
OG06971: aml|ENSAMEP00000002012 GH|c127733_g1 mpf|XP_004765444.1 ZH|c157074_g1
OG06972: aml|ENSAMEP00000001939 mpf|XP_004774455.1 GH|c80483_g1 ZH|c32811_g1
OG06973: aml|ENSAMEP00000002104 GH|c130977_g2 mpf|XP_004751439.1 ZH|c136157_g1
OG06974: aml|ENSAMEP00000002115 GH|c132990_g1 mpf|XP_004763987.1 ZH|c131727_g1
OG06975: aml|ENSAMEP00000002141 GH|c102032_g1 mpf|XP_012900331.1 ZH|c85822_g1
OG06976: aml|ENSAMEP00000002146 GH|c109095_g1 mpf|XP_004776489.1 ZH|c125958_g1
OG06977: aml|ENSAMEP00000002161 GH|c123112_g1 mpf|XP_004771810.1 ZH|c67553_g1
OG06978: aml|ENSAMEP00000002168 GH|c130799_g1 mpf|XP_012916735.1 ZH|c114160_g1
OG06979: aml|ENSAMEP00000002200 GH|c128968_g4 mpf|XP_012900227.1 ZH|c129444_g4
OG06980: aml|ENSAMEP00000002203 GH|c130116_g2 mpf|XP_012914551.1 ZH|c130147_g1
OG06981: aml|ENSAMEP00000002221 GH|c121820_g1 mpf|XP_004754506.1 ZH|c131409_g1
OG06982: aml|ENSAMEP00000002249 GH|c257543_g1 mpf|XP_004762154.1 ZH|c357979_g1
OG06983: aml|ENSAMEP00000002266 GH|c122859_g1 mpf|XP_004759730.2 ZH|c50360_g1
OG06984: aml|ENSAMEP00000002302 mpf|XP_004759718.1 ZH|c241397_g1 GH|c91675_g1
OG06985: aml|ENSAMEP00000002370 GH|c128820_g2 mpf|XP_012906666.1 ZH|c133299_g2
OG06986: aml|ENSAMEP00000002386 GH|c124867_g2 mpf|XP_012905891.1 ZH|c260022_g1
OG06987: aml|ENSAMEP00000002397 GH|c127163_g2 mpf|XP_004761190.1 ZH|c215952_g1
OG06988: aml|ENSAMEP00000002419 GH|c87213_g1 mpf|XP_012906667.1 ZH|c133619_g1
OG06989: aml|ENSAMEP00000002445 GH|c125165_g3 mpf|XP_004777381.2 ZH|c134286_g1
OG06990: aml|ENSAMEP00000002597 GH|c59275_g1 mpf|XP_004752083.1 ZH|c158626_g1
OG06991: aml|ENSAMEP00000002607 GH|c124445_g1 mpf|XP_012912030.1 ZH|c21008_g1
OG06992: aml|ENSAMEP00000002645 GH|c115583_g2 mpf|XP_004754489.1 ZH|c121719_g1
OG06993: aml|ENSAMEP00000002659 GH|c86982_g1 mpf|XP_004758782.1 ZH|c156474_g1
OG06995: aml|ENSAMEP00000002680 GH|c132696_g2 mpf|XP_004767020.1 ZH|c133571_g1
OG06996: aml|ENSAMEP00000002603 mpf|XP_004782346.1 ZH|c68657_g1 GH|c3113_g1
OG06997: aml|ENSAMEP00000002715 GH|c129673_g1 mpf|XP_004778209.1 ZH|c134686_g2
OG06998: aml|ENSAMEP00000002717 GH|c133377_g2 mpf|XP_004776076.1 ZH|c132334_g1
OG06999: aml|ENSAMEP00000002755 GH|c127364_g1 mpf|XP_004776090.1 ZH|c98322_g1
OG07000: aml|ENSAMEP00000002785 GH|c73276_g1 mpf|NP_001276833.1 ZH|c109242_g1
OG07001: aml|ENSAMEP00000002796 GH|c109491_g1 mpf|XP_012916440.1 ZH|c109057_g1
OG07002: aml|ENSAMEP00000002819 GH|c211284_g1 mpf|XP_004777747.1 ZH|c121238_g1
OG07003: aml|ENSAMEP00000002821 GH|c132796_g3 mpf|XP_004761640.1 ZH|c341226_g1
OG07004: aml|ENSAMEP00000002851 GH|c95050_g1 mpf|XP_004745915.2 ZH|c53551_g1
OG07005: aml|ENSAMEP00000002882 GH|c117348_g1 mpf|XP_012903987.1 ZH|c126217_g1
OG07006: aml|ENSAMEP00000002924 GH|c131444_g1 mpf|XP_004778190.1 ZH|c135270_g2
OG07007: aml|ENSAMEP00000002938 GH|c126065_g1 mpf|XP_004779362.1 ZH|c137395_g1
OG07008: aml|ENSAMEP00000002946 GH|c127598_g1 ZH|c130688_g2 mpf|XP_004758857.1
OG07009: aml|ENSAMEP00000002984 GH|c123947_g1 mpf|XP_004768030.1 ZH|c49756_g1
OG07010: aml|ENSAMEP00000002998 GH|c122016_g1 mpf|XP_004778238.1 ZH|c119546_g1
OG07011: aml|ENSAMEP00000003000 GH|c130518_g1 mpf|XP_004767955.1 ZH|c128424_g1
OG07012: aml|ENSAMEP00000003004 GH|c127049_g1 mpf|XP_004763311.1 ZH|c118134_g1
OG07013: aml|ENSAMEP00000003038 GH|c86868_g1 mpf|XP_012904006.1 ZH|c9899_g1
OG07015: aml|ENSAMEP00000003088 GH|c133673_g2 mpf|XP_004761886.1 ZH|c136832_g1
OG07016: aml|ENSAMEP00000003096 GH|c61296_g1 mpf|XP_004764261.1 ZH|c115615_g2
OG07017: aml|ENSAMEP00000003117 GH|c133012_g2 mpf|XP_012901851.1 ZH|c133459_g2
OG07018: aml|ENSAMEP00000003121 GH|c225448_g1 mpf|XP_004738937.1 ZH|c119730_g1
OG07019: aml|ENSAMEP00000003138 GH|c122917_g1 mpf|XP_004763326.1 ZH|c93228_g1
OG07020: aml|ENSAMEP00000003157 GH|c171764_g1 mpf|XP_012917719.1 ZH|c276510_g1
OG07021: aml|ENSAMEP00000003164 GH|c145960_g1 mpf|XP_004778162.2 ZH|c128280_g1
OG07022: aml|ENSAMEP00000003175 GH|c125700_g1 mpf|XP_004761878.1 ZH|c135089_g4
OG07023: aml|ENSAMEP00000003202 GH|c95315_g1 mpf|XP_004748047.1 ZH|c55759_g1
OG07024: aml|ENSAMEP00000003251 GH|c129996_g1 mpf|XP_004777343.2 ZH|c126636_g1
OG07025: aml|ENSAMEP00000003272 GH|c120701_g1 mpf|XP_004741370.1 ZH|c127149_g1
OG07026: aml|ENSAMEP00000003281 GH|c123693_g1 mpf|XP_004764076.1 ZH|c125167_g1
OG07027: aml|ENSAMEP00000003307 GH|c92486_g1 mpf|XP_004762805.2 ZH|c116482_g1
OG07029: aml|ENSAMEP00000003269 mpf|XP_004778158.2 ZH|c120390_g1 GH|c115276_g1
OG07030: aml|ENSAMEP00000003319 GH|c101568_g1 mpf|XP_004764565.1 ZH|c120268_g2
OG07031: aml|ENSAMEP00000003326 GH|c122886_g1 mpf|XP_004773112.1 ZH|c133296_g2
OG07032: aml|ENSAMEP00000003335 GH|c118464_g1 mpf|XP_004756163.1 ZH|c133448_g1
OG07033: aml|ENSAMEP00000003366 GH|c104883_g1 mpf|XP_012903224.1 ZH|c131926_g1
OG07034: aml|ENSAMEP00000003374 GH|c145693_g1 mpf|XP_004764070.1 ZH|c310729_g1
OG07035: aml|ENSAMEP00000003386 GH|c133750_g1 mpf|XP_012906231.1 ZH|c131770_g3
OG07036: aml|ENSAMEP00000003389 GH|c103460_g1 mpf|XP_004773129.1 ZH|c38944_g1
OG07037: aml|ENSAMEP00000003406 GH|c124888_g1 mpf|XP_004756168.1 ZH|c131249_g1
OG07038: aml|ENSAMEP00000003417 GH|c185032_g1 mpf|XP_004749246.1 ZH|c128916_g1
OG07040: aml|ENSAMEP00000003429 GH|c131503_g2 mpf|XP_004774381.2 ZH|c133807_g1
OG07041: aml|ENSAMEP00000003471 GH|c111669_g1 mpf|XP_004769897.1 ZH|c50520_g1
OG07042: aml|ENSAMEP00000003480 GH|c86977_g1 mpf|XP_004756173.1 ZH|c88236_g1
OG07043: aml|ENSAMEP00000003482 GH|c135111_g3 mpf|XP_012917948.1 ZH|c124300_g1
OG07044: aml|ENSAMEP00000003318 mpf|XP_012902685.1 GH|c106071_g1 ZH|c135715_g11
OG07046: aml|ENSAMEP00000003547 GH|c128959_g1 mpf|XP_004762986.1 ZH|c131026_g1
OG07048: aml|ENSAMEP00000003567 GH|c124343_g1 mpf|XP_004764981.1 ZH|c69741_g1
OG07049: aml|ENSAMEP00000003594 GH|c134195_g2 mpf|XP_004771545.1 ZH|c135062_g3
OG07050: aml|ENSAMEP00000003601 GH|c103949_g1 mpf|XP_004764542.1 ZH|c88697_g1
OG07051: aml|ENSAMEP00000003637 GH|c113533_g1 mpf|XP_004778860.1 ZH|c118128_g2
OG07052: aml|ENSAMEP00000003658 GH|c105538_g1 mpf|XP_012907117.1 ZH|c127333_g2
OG07054: aml|ENSAMEP00000003685 GH|c114952_g1 mpf|XP_004752038.1 ZH|c116970_g1
OG07055: aml|ENSAMEP00000003691 GH|c128371_g1 mpf|XP_012906389.1 ZH|c135116_g1
OG07056: aml|ENSAMEP00000003700 GH|c123686_g1 mpf|XP_004756233.1 ZH|c119837_g1
OG07057: aml|ENSAMEP00000003722 GH|c123131_g2 mpf|XP_004753569.1 ZH|c124587_g1
OG07058: aml|ENSAMEP00000003737 GH|c133368_g2 mpf|XP_004757027.1 ZH|c133061_g1
OG07059: aml|ENSAMEP00000003751 GH|c108816_g1 mpf|XP_004742089.1 ZH|c105770_g1
OG07061: aml|ENSAMEP00000003808 GH|c222009_g1 mpf|XP_004765735.1 ZH|c131836_g1
OG07062: aml|ENSAMEP00000003822 GH|c114682_g1 mpf|XP_012913729.1 ZH|c133740_g1
OG07064: aml|ENSAMEP00000003945 GH|c133721_g1 mpf|XP_012916218.1 ZH|c134858_g1
OG07065: aml|ENSAMEP00000003979 GH|c53859_g1 mpf|XP_004777068.1 ZH|c204338_g1
OG07066: aml|ENSAMEP00000004022 GH|c111029_g1 mpf|XP_004774129.1 ZH|c118935_g1
OG07067: aml|ENSAMEP00000004032 GH|c104067_g1 mpf|XP_004745409.1 ZH|c117309_g1
OG07068: aml|ENSAMEP00000004039 GH|c122941_g1 mpf|XP_004767063.1 ZH|c135659_g1
OG07069: aml|ENSAMEP00000004138 GH|c86933_g1 mpf|XP_004746977.1 ZH|c72121_g1
OG07070: aml|ENSAMEP00000004156 GH|c115148_g1 mpf|XP_004779773.1 ZH|c113733_g1
OG07071: aml|ENSAMEP00000004177 GH|c125436_g1 mpf|XP_004779771.1 ZH|c129619_g1
OG07072: aml|ENSAMEP00000004178 GH|c128027_g1 mpf|XP_012905005.1 ZH|c110969_g1
OG07073: aml|ENSAMEP00000004222 GH|c102113_g1 mpf|XP_004773199.1 ZH|c125634_g1
OG07074: aml|ENSAMEP00000004234 GH|c181075_g1 mpf|XP_004739216.1 ZH|c104813_g1
OG07075: aml|ENSAMEP00000004236 GH|c130612_g1 mpf|XP_004773808.1 ZH|c122310_g1
OG07076: aml|ENSAMEP00000004241 GH|c93736_g1 mpf|XP_012902853.1 ZH|c39361_g1
OG07077: aml|ENSAMEP00000004252 GH|c131903_g2 mpf|XP_004779725.1 ZH|c134199_g2
OG07078: aml|ENSAMEP00000004276 GH|c120641_g1 mpf|XP_004746441.1 ZH|c126374_g2
OG07079: aml|ENSAMEP00000004310 GH|c114212_g2 mpf|XP_004737672.1 ZH|c130966_g1
OG07081: aml|ENSAMEP00000004336 GH|c148222_g1 mpf|XP_004752001.1 ZH|c291565_g1
OG07082: aml|ENSAMEP00000004340 GH|c126726_g1 mpf|XP_012907774.1 ZH|c128004_g1
OG07083: aml|ENSAMEP00000004349 GH|c132765_g1 mpf|XP_012911151.1 ZH|c308936_g1
OG07084: aml|ENSAMEP00000004304 mpf|XP_012917342.1 ZH|c135737_g2 GH|c135075_g5
OG07085: aml|ENSAMEP00000004437 GH|c27567_g1 mpf|XP_012911251.1 ZH|c80209_g1
OG07086: aml|ENSAMEP00000004452 GH|c133388_g2 mpf|XP_012910244.1 ZH|c136559_g1
OG07087: aml|ENSAMEP00000004484 GH|c115434_g1 mpf|XP_004767752.2 ZH|c110897_g1
OG07088: aml|ENSAMEP00000004518 GH|c217438_g1 mpf|XP_004773221.1 ZH|c82072_g1
OG07089: aml|ENSAMEP00000004520 GH|c119151_g1 mpf|XP_004772509.2 ZH|c100122_g1
OG07090: aml|ENSAMEP00000004538 GH|c115697_g1 mpf|XP_004746400.1 ZH|c123856_g1
OG07091: aml|ENSAMEP00000004540 GH|c87125_g1 mpf|XP_004767764.1 ZH|c137345_g1
OG07092: aml|ENSAMEP00000004564 mpf|XP_012908913.1 GH|c215439_g1 ZH|c105550_g1
OG07094: aml|ENSAMEP00000004607 GH|c127608_g1 mpf|XP_004747746.1 ZH|c128449_g1
OG07095: aml|ENSAMEP00000004614 GH|c112530_g1 mpf|XP_004767766.1 ZH|c301802_g1
OG07096: aml|ENSAMEP00000004624 GH|c145976_g1 mpf|XP_004764756.1 ZH|c127276_g2
OG07097: aml|ENSAMEP00000004686 GH|c122222_g1 mpf|XP_012901667.1 ZH|c136381_g1
OG07098: aml|ENSAMEP00000004700 GH|c109298_g1 mpf|XP_004740026.1 ZH|c45839_g1
OG07099: aml|ENSAMEP00000004724 GH|c134156_g6 mpf|XP_012917961.1 ZH|c135700_g5
OG07100: aml|ENSAMEP00000004725 GH|c111898_g1 mpf|XP_004767785.1 ZH|c115932_g1
OG07101: aml|ENSAMEP00000004733 GH|c132596_g1 mpf|XP_004779849.1 ZH|c125748_g2
OG07104: aml|ENSAMEP00000004753 GH|c124737_g1 mpf|XP_004763047.1 ZH|c127485_g1
OG07105: aml|ENSAMEP00000004786 GH|c121004_g1 mpf|XP_004769732.1 ZH|c128976_g1
OG07106: aml|ENSAMEP00000004791 GH|c128786_g1 mpf|XP_004748144.2 ZH|c132394_g1
OG07107: aml|ENSAMEP00000004806 GH|c131766_g4 mpf|XP_004779935.1 ZH|c133254_g3
OG07108: aml|ENSAMEP00000004828 GH|c114097_g1 mpf|XP_012900809.1 ZH|c116999_g1
OG07109: aml|ENSAMEP00000004907 GH|c120347_g1 mpf|XP_012917963.1 ZH|c136144_g2
OG07111: aml|ENSAMEP00000004942 GH|c130857_g2 mpf|XP_004745495.1 ZH|c108777_g1
OG07112: aml|ENSAMEP00000004947 GH|c123586_g1 mpf|XP_004751844.2 ZH|c127922_g1
OG07113: aml|ENSAMEP00000004974 GH|c101379_g1 mpf|XP_004779947.1 ZH|c355832_g1
OG07114: aml|ENSAMEP00000005027 GH|c126053_g1 mpf|XP_004741894.1 ZH|c109448_g2
OG07116: aml|ENSAMEP00000005033 GH|c125569_g1 mpf|XP_004774857.1 ZH|c133311_g1
OG07117: aml|ENSAMEP00000005068 GH|c103287_g1 mpf|XP_004773258.1 ZH|c117333_g1
OG07118: aml|ENSAMEP00000005119 GH|c135172_g3 mpf|XP_012899652.1 ZH|c132883_g1
OG07120: aml|ENSAMEP00000005188 GH|c119691_g1 mpf|XP_004742148.1 ZH|c127941_g1
OG07121: aml|ENSAMEP00000005229 GH|c130543_g3 mpf|XP_004771725.1 ZH|c132656_g2
OG07122: aml|ENSAMEP00000005238 GH|c111867_g1 mpf|XP_012909146.1 ZH|c270524_g1
OG07124: aml|ENSAMEP00000005241 mpf|XP_004764799.1 GH|c114786_g1 ZH|c117766_g1
OG07125: aml|ENSAMEP00000005267 GH|c129263_g1 mpf|XP_004782550.2 ZH|c130640_g1
OG07126: aml|ENSAMEP00000005331 GH|c133718_g1 mpf|XP_004766346.1 ZH|c136882_g1
OG07127: aml|ENSAMEP00000005379 GH|c128925_g1 mpf|XP_012899912.1 ZH|c134010_g1
OG07128: aml|ENSAMEP00000005428 GH|c123782_g2 mpf|XP_004779598.1 ZH|c93067_g1
OG07129: aml|ENSAMEP00000005437 GH|c128548_g2 mpf|XP_004747085.1 ZH|c124266_g1
OG07130: aml|ENSAMEP00000005449 GH|c30636_g1 mpf|XP_004753406.1 ZH|c137589_g1
OG07132: aml|ENSAMEP00000005527 GH|c131536_g1 mpf|XP_012912523.1 ZH|c135725_g1
OG07135: aml|ENSAMEP00000005542 GH|c130411_g2 mpf|XP_004754211.2 ZH|c121774_g1
OG07136: aml|ENSAMEP00000005544 GH|c113678_g1 mpf|XP_004761484.1 ZH|c90758_g1
OG07137: aml|ENSAMEP00000005545 GH|c93459_g1 mpf|XP_004771122.1 ZH|c130806_g1
OG07138: aml|ENSAMEP00000005551 GH|c115367_g1 mpf|XP_004751106.1 ZH|c131190_g1
OG07139: aml|ENSAMEP00000005555 GH|c121158_g1 mpf|XP_004754230.1 ZH|c127769_g1
OG07140: aml|ENSAMEP00000005561 GH|c118199_g1 mpf|XP_004751109.1 ZH|c118299_g1
OG07141: aml|ENSAMEP00000005594 GH|c124010_g1 mpf|XP_004757592.1 ZH|c132186_g1
OG07142: aml|ENSAMEP00000005621 GH|c122940_g3 mpf|XP_004773349.1 ZH|c114395_g1
OG07143: aml|ENSAMEP00000005538 mpf|XP_004776352.1 ZH|c107266_g2 GH|c237605_g1
OG07144: aml|ENSAMEP00000005648 GH|c134983_g3 mpf|XP_004776356.1 ZH|c136857_g1
OG07145: aml|ENSAMEP00000005718 GH|c130252_g1 mpf|XP_004741823.1 ZH|c120060_g1
OG07146: aml|ENSAMEP00000005741 GH|c90469_g1 mpf|XP_004762190.1 ZH|c120666_g1
OG07147: aml|ENSAMEP00000005758 GH|c127728_g1 mpf|XP_004776344.1 ZH|c130722_g1
OG07148: aml|ENSAMEP00000005760 GH|c179382_g1 mpf|XP_004773333.1 ZH|c344643_g1
OG07149: aml|ENSAMEP00000005791 GH|c135349_g4 mpf|XP_004771405.1 ZH|c98785_g1
OG07150: aml|ENSAMEP00000005829 GH|c102215_g1 mpf|XP_004747109.1 ZH|c69775_g1
OG07151: aml|ENSAMEP00000005861 GH|c96825_g1 mpf|XP_004768373.2 ZH|c135871_g1
OG07152: aml|ENSAMEP00000005862 GH|c111905_g1 mpf|XP_004773337.2 ZH|c30392_g1
OG07153: aml|ENSAMEP00000005911 mpf|XP_004768185.1 GH|c121141_g2 ZH|c125589_g1
OG07154: aml|ENSAMEP00000005918 mpf|XP_004771431.2 ZH|c111618_g1 GH|c234047_g1
OG07155: aml|ENSAMEP00000005949 GH|c122495_g1 mpf|XP_012903284.1 ZH|c119578_g1
OG07156: aml|ENSAMEP00000005959 GH|c134889_g2 mpf|XP_004781084.1 ZH|c50571_g1
OG07157: aml|ENSAMEP00000005973 GH|c127458_g1 mpf|XP_004774207.1 ZH|c134647_g1
OG07158: aml|ENSAMEP00000005977 GH|c127475_g3 mpf|XP_004762697.2 ZH|c132023_g1
OG07159: aml|ENSAMEP00000006060 GH|c130332_g1 mpf|XP_004771447.1 ZH|c129835_g1
OG07160: aml|ENSAMEP00000006065 GH|c116978_g1 mpf|XP_004747141.1 ZH|c129892_g1
OG07161: aml|ENSAMEP00000006073 GH|c129599_g1 mpf|XP_004762612.1 ZH|c135764_g3
OG07162: aml|ENSAMEP00000006079 GH|c92666_g1 mpf|XP_004740117.1 ZH|c126599_g1
OG07163: aml|ENSAMEP00000006100 GH|c92616_g1 mpf|XP_012916941.1 ZH|c27062_g1
OG07164: aml|ENSAMEP00000006110 GH|c150142_g1 mpf|XP_004777311.1 ZH|c290845_g1
OG07165: aml|ENSAMEP00000006113 GH|c129988_g3 mpf|XP_004742400.1 ZH|c117215_g1
OG07166: aml|ENSAMEP00000006123 GH|c118677_g1 mpf|XP_004766889.1 ZH|c136783_g3
OG07167: aml|ENSAMEP00000006144 GH|c133041_g1 mpf|XP_004741795.1 ZH|c133050_g1
OG07168: aml|ENSAMEP00000006184 GH|c95631_g1 mpf|XP_004762608.1 ZH|c109825_g1
OG07169: aml|ENSAMEP00000006243 GH|c213522_g1 mpf|XP_004762590.1 ZH|c58166_g1
OG07170: aml|ENSAMEP00000006245 GH|c124007_g1 mpf|XP_004772769.1 ZH|c112847_g1
OG07171: aml|ENSAMEP00000006253 GH|c131477_g1 mpf|XP_012918872.1 ZH|c134766_g1
OG07172: aml|ENSAMEP00000006294 GH|c95642_g1 mpf|XP_012905054.1 ZH|c68359_g1
OG07173: aml|ENSAMEP00000006318 GH|c134141_g1 mpf|XP_012916863.1 ZH|c134728_g5
OG07174: aml|ENSAMEP00000006328 GH|c106122_g1 mpf|XP_004772763.1 ZH|c113164_g1
OG07175: aml|ENSAMEP00000006361 GH|c110050_g1 mpf|XP_004762577.1 ZH|c125922_g1
OG07176: aml|ENSAMEP00000006370 GH|c124907_g1 mpf|XP_012911701.1 ZH|c136465_g3
OG07177: aml|ENSAMEP00000006407 GH|c131382_g1 mpf|XP_012907621.1 ZH|c131614_g3
OG07178: aml|ENSAMEP00000006410 GH|c87037_g1 mpf|XP_004753058.1 ZH|c126627_g2
OG07179: aml|ENSAMEP00000006345 mpf|XP_012904864.1 ZH|c89850_g1 GH|c128349_g5
OG07180: aml|ENSAMEP00000006479 GH|c121903_g1 mpf|XP_004770311.1 ZH|c89061_g1
OG07181: aml|ENSAMEP00000006484 GH|c134861_g5 mpf|XP_004763693.1 ZH|c127440_g2
OG07182: aml|ENSAMEP00000006510 GH|c129293_g1 mpf|XP_004779505.1 ZH|c121328_g1
OG07183: aml|ENSAMEP00000006512 GH|c126362_g1 mpf|XP_004771358.1 ZH|c135876_g1
OG07184: aml|ENSAMEP00000006565 GH|c118411_g1 mpf|XP_012904053.1 ZH|c112785_g1
OG07185: aml|ENSAMEP00000006573 GH|c101620_g1 mpf|XP_004752925.1 ZH|c247625_g1
OG07186: aml|ENSAMEP00000006583 GH|c133894_g1 mpf|XP_004779328.1 ZH|c133967_g2
OG07187: aml|ENSAMEP00000006609 GH|c121902_g1 mpf|XP_004775000.1 ZH|c115351_g1
OG07188: aml|ENSAMEP00000006648 GH|c128197_g1 mpf|XP_004743039.1 ZH|c125933_g1
OG07189: aml|ENSAMEP00000006703 GH|c132961_g1 mpf|XP_004762480.1 ZH|c135628_g2
OG07190: aml|ENSAMEP00000006715 GH|c127473_g1 mpf|XP_012914377.1 ZH|c134588_g1
OG07191: aml|ENSAMEP00000006724 GH|c83957_g1 ZH|c125767_g4 mpf|XP_004743052.1
OG07192: aml|ENSAMEP00000006754 GH|c114081_g1 mpf|XP_012899984.1 ZH|c113508_g1
OG07193: aml|ENSAMEP00000006764 GH|c124304_g1 mpf|XP_004770327.1 ZH|c133131_g1
OG07195: aml|ENSAMEP00000006786 GH|c81127_g1 mpf|XP_004758633.1 ZH|c94932_g2
OG07196: aml|ENSAMEP00000006852 GH|c132913_g1 mpf|XP_004772740.1 ZH|c129826_g1
OG07197: aml|ENSAMEP00000006855 GH|c113409_g1 mpf|XP_012900148.1 ZH|c295511_g1
OG07198: aml|ENSAMEP00000006866 GH|c130555_g1 mpf|XP_012907188.1 ZH|c135584_g1
OG07199: aml|ENSAMEP00000006867 GH|c131781_g1 mpf|XP_004743557.1 ZH|c115829_g1
OG07200: aml|ENSAMEP00000006891 GH|c122460_g1 mpf|XP_004754927.2 ZH|c118284_g1
OG07201: aml|ENSAMEP00000006903 GH|c197262_g1 mpf|XP_004737766.1 ZH|c93203_g1
OG07202: aml|ENSAMEP00000006910 GH|c134046_g6 mpf|XP_012901436.1 ZH|c119182_g1
OG07203: aml|ENSAMEP00000006932 GH|c135054_g2 mpf|XP_004756867.1 ZH|c137101_g1
OG07204: aml|ENSAMEP00000006943 GH|c133445_g3 mpf|XP_004779573.1 ZH|c121812_g2
OG07205: aml|ENSAMEP00000006954 GH|c124349_g1 mpf|XP_004772728.1 ZH|c131198_g1
OG07206: aml|ENSAMEP00000006968 GH|c105553_g1 mpf|XP_004745637.1 ZH|c174540_g1
OG07207: aml|ENSAMEP00000006970 GH|c134594_g2 mpf|XP_004742859.1 ZH|c108811_g1
OG07208: aml|ENSAMEP00000006998 GH|c134373_g1 mpf|XP_012909522.1 ZH|c135940_g1
OG07209: aml|ENSAMEP00000007029 GH|c125438_g1 mpf|XP_012918840.1 ZH|c116288_g1
OG07210: aml|ENSAMEP00000007035 GH|c95490_g1 mpf|XP_004742870.1 ZH|c111249_g1
OG07211: aml|ENSAMEP00000007037 GH|c197355_g1 mpf|XP_004751495.1 ZH|c109943_g1
OG07212: aml|ENSAMEP00000007042 GH|c123845_g1 mpf|XP_004762630.1 ZH|c122423_g1
OG07213: aml|ENSAMEP00000007044 GH|c21990_g1 mpf|XP_004771216.1 ZH|c153094_g1
OG07214: aml|ENSAMEP00000007061 GH|c130589_g2 mpf|XP_004751498.1 ZH|c84969_g1
OG07215: aml|ENSAMEP00000007078 GH|c118854_g1 mpf|XP_004744613.1 ZH|c125948_g1
OG07216: aml|ENSAMEP00000007101 GH|c121621_g1 mpf|XP_012900650.1 ZH|c135979_g1
OG07217: aml|ENSAMEP00000007105 GH|c121017_g1 mpf|XP_004751500.1 ZH|c63877_g1
OG07218: aml|ENSAMEP00000007112 GH|c113053_g1 mpf|XP_004762638.1 ZH|c129096_g1
OG07219: aml|ENSAMEP00000007160 GH|c120518_g1 mpf|XP_004744600.1 ZH|c333968_g1
OG07220: aml|ENSAMEP00000007203 GH|c134494_g2 mpf|XP_012901341.1 ZH|c128932_g1
OG07221: aml|ENSAMEP00000007208 GH|c132874_g2 mpf|XP_012900540.1 ZH|c130157_g1
OG07222: aml|ENSAMEP00000007217 GH|c116796_g1 mpf|XP_004771232.1 ZH|c157395_g1
OG07223: aml|ENSAMEP00000007223 GH|c130619_g1 mpf|XP_004771349.1 ZH|c131416_g1
OG07224: aml|ENSAMEP00000007224 GH|c98045_g1 mpf|XP_004747503.1 ZH|c117275_g1
OG07225: aml|ENSAMEP00000007264 GH|c112869_g1 mpf|XP_012904652.1 ZH|c118345_g1
OG07226: aml|ENSAMEP00000007270 GH|c128628_g1 mpf|XP_004751507.1 ZH|c130750_g1
OG07227: aml|ENSAMEP00000007271 GH|c129101_g2 mpf|XP_004763179.1 ZH|c132345_g1
OG07228: aml|ENSAMEP00000007275 GH|c130425_g1 mpf|XP_004772200.1 ZH|c115394_g1
OG07230: aml|ENSAMEP00000007307 GH|c126962_g6 mpf|XP_004766415.1 ZH|c130531_g2
OG07231: aml|ENSAMEP00000007312 GH|c115350_g1 mpf|XP_004737618.1 ZH|c255101_g1
OG07232: aml|ENSAMEP00000007335 GH|c245720_g1 mpf|XP_004768653.1 ZH|c101658_g1
OG07233: aml|ENSAMEP00000007374 GH|c123843_g1 mpf|XP_012910789.1 ZH|c128680_g1
OG07234: aml|ENSAMEP00000007376 GH|c131742_g1 mpf|XP_012905748.1 ZH|c235994_g1
OG07235: aml|ENSAMEP00000007390 GH|c118988_g1 mpf|XP_004765656.1 ZH|c120954_g1
OG07236: aml|ENSAMEP00000007414 GH|c214801_g1 mpf|XP_004779607.1 ZH|c203166_g1
OG07237: aml|ENSAMEP00000007460 GH|c83246_g1 mpf|XP_004752557.1 ZH|c91767_g1
OG07238: aml|ENSAMEP00000007466 GH|c103118_g1 mpf|XP_004737703.1 ZH|c111026_g1
OG07239: aml|ENSAMEP00000007478 GH|c115968_g1 mpf|XP_004754951.1 ZH|c120662_g1
OG07240: aml|ENSAMEP00000007480 GH|c135053_g1 mpf|XP_004752556.1 ZH|c134980_g3
OG07241: aml|ENSAMEP00000007487 GH|c121350_g1 mpf|XP_004750967.1 ZH|c122708_g1
OG07242: aml|ENSAMEP00000007570 GH|c126295_g5 mpf|XP_012915473.1 ZH|c135198_g2
OG07244: aml|ENSAMEP00000007598 GH|c133584_g1 mpf|XP_004758224.1 ZH|c113698_g1
OG07245: aml|ENSAMEP00000007629 GH|c101265_g1 mpf|XP_004769274.1 ZH|c56510_g1
OG07246: aml|ENSAMEP00000007650 GH|c113842_g2 mpf|XP_012910008.1 ZH|c116933_g1
OG07248: aml|ENSAMEP00000007683 GH|c135373_g3 mpf|XP_004760570.1 ZH|c136938_g1
OG07251: aml|ENSAMEP00000007714 GH|c133085_g2 mpf|XP_012914644.1 ZH|c133856_g1
OG07252: aml|ENSAMEP00000007766 GH|c107409_g1 mpf|XP_004756016.2 ZH|c124778_g1
OG07253: aml|ENSAMEP00000007851 GH|c120994_g1 mpf|XP_004766487.1 ZH|c63535_g1
OG07254: aml|ENSAMEP00000007908 GH|c129045_g1 mpf|XP_004746888.1 ZH|c133468_g2
OG07255: aml|ENSAMEP00000007926 GH|c121594_g3 mpf|XP_004744648.1 ZH|c123926_g2
OG07256: aml|ENSAMEP00000007935 GH|c103068_g1 mpf|XP_004746889.1 ZH|c124069_g1
OG07257: aml|ENSAMEP00000008005 GH|c132873_g1 mpf|XP_004743646.1 ZH|c134964_g1
OG07258: aml|ENSAMEP00000008017 GH|c115334_g1 mpf|XP_004742759.1 ZH|c126519_g1
OG07259: aml|ENSAMEP00000008018 GH|c134699_g1 mpf|XP_004754572.1 ZH|c137422_g1
OG07260: aml|ENSAMEP00000008068 GH|c133910_g1 mpf|XP_012901955.1 ZH|c130737_g1
OG07261: aml|ENSAMEP00000008110 GH|c126605_g2 mpf|XP_004746906.1 ZH|c107783_g1
OG07262: aml|ENSAMEP00000008117 GH|c131338_g1 mpf|XP_004777965.2 ZH|c125192_g1
OG07263: aml|ENSAMEP00000008152 GH|c126227_g5 mpf|XP_004750876.1 ZH|c121635_g1
OG07264: aml|ENSAMEP00000008171 GH|c130737_g3 mpf|XP_004754907.1 ZH|c127734_g2
OG07265: aml|ENSAMEP00000008209 GH|c134088_g1 mpf|XP_012901954.1 ZH|c133692_g3
OG07266: aml|ENSAMEP00000008326 GH|c125758_g4 mpf|XP_004764660.1 ZH|c128003_g1
OG07267: aml|ENSAMEP00000008340 GH|c145770_g1 mpf|XP_004776054.1 ZH|c127947_g1
OG07268: aml|ENSAMEP00000008363 GH|c135204_g1 mpf|XP_004782532.2 ZH|c130537_g1
OG07269: aml|ENSAMEP00000008371 GH|c113520_g1 mpf|XP_004776034.1 ZH|c109834_g1
OG07270: aml|ENSAMEP00000008409 GH|c127730_g1 mpf|XP_004746926.1 ZH|c62857_g1
OG07273: aml|ENSAMEP00000008459 GH|c127527_g1 mpf|XP_004753499.1 ZH|c129719_g1
OG07274: aml|ENSAMEP00000008477 GH|c125906_g1 mpf|XP_004766522.1 ZH|c335063_g1
OG07275: aml|ENSAMEP00000008482 GH|c121026_g1 mpf|XP_004756022.1 ZH|c115467_g1
OG07276: aml|ENSAMEP00000008497 GH|c131718_g1 mpf|XP_004769304.1 ZH|c134704_g1
OG07277: aml|ENSAMEP00000008506 GH|c123727_g1 mpf|XP_004779407.1 ZH|c130026_g4
OG07278: aml|ENSAMEP00000008518 GH|c126918_g2 mpf|XP_012908280.1 ZH|c133934_g2
OG07279: aml|ENSAMEP00000008552 GH|c126591_g1 mpf|XP_004737845.1 ZH|c123741_g2
OG07280: aml|ENSAMEP00000008600 GH|c212706_g1 mpf|XP_012918148.1 ZH|c275139_g1
OG07281: aml|ENSAMEP00000008651 GH|c86476_g1 mpf|XP_004765000.1 ZH|c129551_g1
OG07282: aml|ENSAMEP00000008659 GH|c129083_g1 mpf|XP_004746952.1 ZH|c104858_g1
OG07283: aml|ENSAMEP00000008702 GH|c123655_g1 mpf|XP_004771781.1 ZH|c108174_g1
OG07284: aml|ENSAMEP00000008737 GH|c125281_g1 mpf|XP_012919300.1 ZH|c47870_g1
OG07285: aml|ENSAMEP00000008796 GH|c126746_g2 mpf|XP_012919301.1 ZH|c126854_g2
OG07286: aml|ENSAMEP00000008799 GH|c123335_g1 mpf|XP_004753441.1 ZH|c123142_g1
OG07287: aml|ENSAMEP00000008808 GH|c125397_g1 mpf|XP_004757768.1 ZH|c121478_g1
OG07289: aml|ENSAMEP00000008825 GH|c131682_g1 mpf|XP_012916270.1 ZH|c134573_g1
OG07290: aml|ENSAMEP00000008826 GH|c126339_g1 mpf|XP_004739409.1 ZH|c132690_g1
OG07291: aml|ENSAMEP00000008855 GH|c111198_g1 mpf|XP_004780291.1 ZH|c288388_g1
OG07292: aml|ENSAMEP00000008856 GH|c108356_g1 mpf|XP_004761327.2 ZH|c122213_g1
OG07293: aml|ENSAMEP00000008868 GH|c135276_g1 mpf|XP_004767568.1 ZH|c126564_g1
OG07294: aml|ENSAMEP00000008874 GH|c123574_g1 mpf|XP_004775544.1 ZH|c131370_g1
OG07295: aml|ENSAMEP00000008892 GH|c134227_g1 mpf|XP_004762736.1 ZH|c127442_g1
OG07296: aml|ENSAMEP00000008903 GH|c105618_g1 mpf|XP_004757778.1 ZH|c128135_g1
OG07297: aml|ENSAMEP00000008908 GH|c129900_g1 mpf|XP_004753436.1 ZH|c132357_g1
OG07298: aml|ENSAMEP00000008912 GH|c123639_g1 mpf|XP_004766566.1 ZH|c119035_g1
OG07299: aml|ENSAMEP00000008919 GH|c99628_g1 mpf|XP_004766567.2 ZH|c112174_g1
OG07300: aml|ENSAMEP00000008921 GH|c134097_g1 mpf|XP_004758328.1 ZH|c136499_g2
OG07301: aml|ENSAMEP00000008939 GH|c121186_g1 mpf|XP_004776229.1 ZH|c101865_g1
OG07302: aml|ENSAMEP00000008956 GH|c28095_g1 mpf|XP_004776231.1 ZH|c114123_g1
OG07305: aml|ENSAMEP00000008975 GH|c122369_g1 mpf|XP_004768477.1 ZH|c115404_g1
OG07306: aml|ENSAMEP00000008996 GH|c110522_g1 mpf|XP_004767848.1 ZH|c159347_g1
OG07307: aml|ENSAMEP00000009000 GH|c125548_g1 mpf|XP_004775526.2 ZH|c117291_g4
OG07308: aml|ENSAMEP00000009021 GH|c111074_g1 mpf|XP_004771751.2 ZH|c116362_g1
OG07309: aml|ENSAMEP00000009027 GH|c92654_g1 mpf|XP_004771937.1 ZH|c136008_g1
OG07310: aml|ENSAMEP00000009028 GH|c119117_g1 mpf|XP_004759356.1 ZH|c199597_g1
OG07311: aml|ENSAMEP00000009064 GH|c126872_g4 mpf|XP_012900870.1 ZH|c121901_g1
OG07312: aml|ENSAMEP00000009073 GH|c134026_g1 mpf|XP_004772139.1 ZH|c135491_g1
OG07313: aml|ENSAMEP00000009077 GH|c125649_g2 mpf|XP_012912021.1 ZH|c130307_g1
OG07316: aml|ENSAMEP00000009094 GH|c131220_g5 mpf|XP_004752518.1 ZH|c88903_g1
OG07317: aml|ENSAMEP00000009097 GH|c95039_g1 mpf|XP_004758498.1 ZH|c85430_g1
OG07318: aml|ENSAMEP00000009111 GH|c121982_g1 mpf|XP_004753346.1 ZH|c108546_g1
OG07319: aml|ENSAMEP00000009118 GH|c27564_g1 mpf|XP_004749955.1 ZH|c110442_g2
OG07320: aml|ENSAMEP00000009120 GH|c126961_g1 mpf|XP_004753330.1 ZH|c129285_g1
OG07321: aml|ENSAMEP00000009132 GH|c110198_g1 mpf|XP_004771740.1 ZH|c110446_g1
OG07322: aml|ENSAMEP00000009157 GH|c103330_g1 mpf|XP_004763565.1 ZH|c119875_g1
OG07323: aml|ENSAMEP00000009208 GH|c133581_g2 mpf|XP_004738198.2 ZH|c132888_g2
OG07324: aml|ENSAMEP00000009210 GH|c129838_g4 mpf|XP_004744114.1 ZH|c119144_g1
OG07325: aml|ENSAMEP00000009219 GH|c125324_g1 mpf|XP_004753338.1 ZH|c115088_g1
OG07326: aml|ENSAMEP00000009220 GH|c5478_g1 mpf|XP_012915149.1 ZH|c132402_g1
OG07327: aml|ENSAMEP00000009144 mpf|XP_004753470.1 ZH|c106655_g1 GH|c133998_g1
OG07328: aml|ENSAMEP00000009287 GH|c122432_g1 mpf|XP_004759141.2 ZH|c125248_g1
OG07329: aml|ENSAMEP00000009324 GH|c129284_g2 mpf|XP_004742582.1 ZH|c85848_g1
OG07330: aml|ENSAMEP00000009355 GH|c132951_g2 mpf|XP_012902632.1 ZH|c131652_g3
OG07331: aml|ENSAMEP00000009373 GH|c119575_g1 mpf|XP_004773616.2 ZH|c137488_g1
OG07332: aml|ENSAMEP00000009413 GH|c126528_g1 mpf|XP_004742505.1 ZH|c127417_g1
OG07333: aml|ENSAMEP00000009443 GH|c93372_g1 mpf|XP_004759362.1 ZH|c72908_g1
OG07334: aml|ENSAMEP00000009532 GH|c119742_g1 mpf|XP_004779345.1 ZH|c116678_g2
OG07335: aml|ENSAMEP00000009533 GH|c110109_g1 mpf|XP_004777242.1 ZH|c2278_g1
OG07336: aml|ENSAMEP00000009536 GH|c113622_g1 mpf|XP_004770990.1 ZH|c110991_g1
OG07337: aml|ENSAMEP00000009560 GH|c121860_g1 mpf|XP_012900457.1 ZH|c121551_g1
OG07338: aml|ENSAMEP00000009573 GH|c121706_g2 mpf|XP_012909899.1 ZH|c132761_g4
OG07339: aml|ENSAMEP00000009587 GH|c126461_g1 mpf|XP_004768044.1 ZH|c130239_g1
OG07340: aml|ENSAMEP00000009590 GH|c91583_g1 mpf|XP_004749027.1 ZH|c88675_g1
OG07342: aml|ENSAMEP00000009607 GH|c125450_g1 mpf|XP_012910264.1 ZH|c137077_g19
OG07343: aml|ENSAMEP00000009619 GH|c112938_g1 mpf|XP_004774528.1 ZH|c85529_g2
OG07344: aml|ENSAMEP00000009623 GH|c129154_g1 mpf|XP_004780125.1 ZH|c96587_g1
OG07345: aml|ENSAMEP00000009720 GH|c120901_g1 mpf|XP_004780653.1 ZH|c125955_g1
OG07346: aml|ENSAMEP00000009755 GH|c73585_g1 mpf|XP_004781035.1 ZH|c126631_g1
OG07347: aml|ENSAMEP00000009757 GH|c124326_g1 mpf|XP_012903661.1 ZH|c122343_g2
OG07349: aml|ENSAMEP00000009849 GH|c130562_g1 mpf|XP_004771276.1 ZH|c126963_g1
OG07351: aml|ENSAMEP00000009877 GH|c112099_g1 mpf|XP_004738655.1 ZH|c334282_g1
OG07352: aml|ENSAMEP00000009889 GH|c134100_g1 mpf|XP_004769698.1 ZH|c130873_g1
OG07353: aml|ENSAMEP00000009894 GH|c124067_g1 mpf|XP_004781054.1 ZH|c127256_g2
OG07354: aml|ENSAMEP00000009906 GH|c152599_g1 mpf|XP_004771266.2 ZH|c326766_g1
OG07355: aml|ENSAMEP00000009933 GH|c285378_g1 mpf|XP_004738659.1 ZH|c14019_g1
OG07356: aml|ENSAMEP00000009939 GH|c160747_g1 mpf|XP_004781060.1 ZH|c124638_g1
OG07357: aml|ENSAMEP00000009989 GH|c125457_g1 mpf|XP_012899787.1 ZH|c136463_g5
OG07358: aml|ENSAMEP00000009991 GH|c133244_g1 mpf|XP_004771256.1 ZH|c135948_g2
OG07359: aml|ENSAMEP00000010016 GH|c129214_g5 mpf|XP_012903533.1 ZH|c129833_g2
OG07360: aml|ENSAMEP00000010017 GH|c120547_g1 mpf|XP_012920086.1 ZH|c200583_g1
OG07361: aml|ENSAMEP00000010029 GH|c127639_g1 mpf|XP_004747591.1 ZH|c135624_g4
OG07362: aml|ENSAMEP00000010059 GH|c112385_g1 mpf|XP_004774481.1 ZH|c119587_g2
OG07363: aml|ENSAMEP00000010061 GH|c132088_g1 mpf|XP_004750418.1 ZH|c128943_g1
OG07364: aml|ENSAMEP00000010114 GH|c120875_g1 mpf|XP_004740187.1 ZH|c4372_g1
OG07365: aml|ENSAMEP00000010119 GH|c132991_g1 mpf|XP_004774478.1 ZH|c120295_g2
OG07366: aml|ENSAMEP00000010135 GH|c126059_g2 mpf|XP_004746626.1 ZH|c85530_g1
OG07367: aml|ENSAMEP00000010153 GH|c131471_g2 mpf|XP_004741260.1 ZH|c136553_g1
OG07368: aml|ENSAMEP00000010182 GH|c106516_g1 mpf|XP_004746620.1 ZH|c116094_g1
OG07369: aml|ENSAMEP00000010217 GH|c134552_g2 mpf|XP_012916231.1 ZH|c136589_g2
OG07370: aml|ENSAMEP00000010231 GH|c135113_g1 mpf|XP_012918333.1 ZH|c135254_g2
OG07371: aml|ENSAMEP00000010235 GH|c97356_g1 mpf|XP_004758539.1 ZH|c199928_g1
OG07372: aml|ENSAMEP00000010244 GH|c129050_g1 mpf|XP_004743204.1 ZH|c124813_g1
OG07373: aml|ENSAMEP00000010259 GH|c119202_g1 mpf|XP_004752637.1 ZH|c91370_g1
OG07374: aml|ENSAMEP00000010278 GH|c125641_g1 mpf|XP_004751647.1 ZH|c129588_g1
OG07375: aml|ENSAMEP00000010322 GH|c123196_g1 mpf|XP_012918820.1 ZH|c134648_g12
OG07376: aml|ENSAMEP00000010358 GH|c105849_g1 mpf|XP_004765826.1 ZH|c124080_g1
OG07377: aml|ENSAMEP00000010371 GH|c134198_g3 mpf|XP_004752649.1 ZH|c31483_g1
OG07378: aml|ENSAMEP00000010393 GH|c124877_g1 mpf|XP_004761144.1 ZH|c96602_g1
OG07379: aml|ENSAMEP00000010398 GH|c285469_g1 mpf|XP_004738052.1 ZH|c121846_g1
OG07380: aml|ENSAMEP00000010402 GH|c133490_g1 mpf|XP_004743229.1 ZH|c122843_g2
OG07381: aml|ENSAMEP00000010425 GH|c132106_g3 mpf|XP_004751905.1 ZH|c136576_g1
OG07382: aml|ENSAMEP00000010458 GH|c228490_g1 mpf|XP_012914572.1 ZH|c126724_g1
OG07383: aml|ENSAMEP00000010471 GH|c132815_g1 mpf|XP_004741232.1 ZH|c134833_g1
OG07384: aml|ENSAMEP00000010483 GH|c122936_g2 mpf|XP_012909224.1 ZH|c133053_g1
OG07385: aml|ENSAMEP00000010422 mpf|XP_004758014.1 ZH|c134765_g1 GH|c131384_g3
OG07387: aml|ENSAMEP00000010527 GH|c125963_g1 mpf|XP_004747787.1 ZH|c134189_g1
OG07388: aml|ENSAMEP00000010534 GH|c130008_g1 mpf|XP_004742426.1 ZH|c127287_g1
OG07389: aml|ENSAMEP00000010543 GH|c129005_g1 mpf|XP_004778839.1 ZH|c127959_g1
OG07390: aml|ENSAMEP00000010544 GH|c238492_g1 mpf|XP_004765856.1 ZH|c117249_g2
OG07391: aml|ENSAMEP00000010558 GH|c130489_g1 mpf|XP_004746559.1 ZH|c119588_g1
OG07392: aml|ENSAMEP00000010600 GH|c131787_g1 mpf|XP_004761237.1 ZH|c134440_g1
OG07393: aml|ENSAMEP00000010618 GH|c134262_g1 mpf|XP_004738389.1 ZH|c129510_g1
OG07394: aml|ENSAMEP00000010625 GH|c125995_g1 mpf|XP_004748919.1 ZH|c121215_g1
OG07396: aml|ENSAMEP00000010672 GH|c105638_g1 mpf|XP_004742440.1 ZH|c130492_g1
OG07397: aml|ENSAMEP00000010679 GH|c120798_g1 ZH|c135763_g1 mpf|XP_012906519.1
OG07398: aml|ENSAMEP00000010693 GH|c120485_g2 mpf|XP_004776290.1 ZH|c247855_g1
OG07399: aml|ENSAMEP00000010744 GH|c134372_g4 mpf|XP_012916276.1 ZH|c127953_g1
OG07400: aml|ENSAMEP00000010788 GH|c84643_g1 mpf|XP_004767907.1 ZH|c130473_g2
OG07402: aml|ENSAMEP00000010802 GH|c133313_g2 mpf|XP_004758961.1 ZH|c134464_g1
OG07403: aml|ENSAMEP00000010805 GH|c117935_g1 mpf|XP_004746051.1 ZH|c129627_g4
OG07404: aml|ENSAMEP00000010812 GH|c13773_g1 mpf|XP_012908591.1 ZH|c100748_g1
OG07405: aml|ENSAMEP00000010833 GH|c129288_g1 mpf|XP_012915071.1 ZH|c130957_g1
OG07406: aml|ENSAMEP00000010839 GH|c117165_g1 mpf|XP_004743528.1 ZH|c115140_g3
OG07407: aml|ENSAMEP00000010882 GH|c84776_g1 mpf|XP_004761115.1 ZH|c20863_g1
OG07408: aml|ENSAMEP00000010892 GH|c122397_g3 mpf|XP_012905710.1 ZH|c127842_g1
OG07409: aml|ENSAMEP00000010897 GH|c124417_g3 mpf|XP_004745729.1 ZH|c114481_g2
OG07410: aml|ENSAMEP00000010939 GH|c108091_g1 mpf|XP_012907510.1 ZH|c90536_g1
OG07411: aml|ENSAMEP00000010956 GH|c133004_g2 mpf|XP_004765910.1 ZH|c122138_g1
OG07412: aml|ENSAMEP00000010974 GH|c134733_g1 mpf|XP_004776301.1 ZH|c137263_g2
OG07413: aml|ENSAMEP00000011072 GH|c71071_g1 mpf|XP_004747982.1 ZH|c156498_g1
OG07414: aml|ENSAMEP00000011076 GH|c128755_g1 mpf|XP_004751594.1 ZH|c108209_g1
OG07415: aml|ENSAMEP00000011140 GH|c126546_g1 mpf|XP_012913324.1 ZH|c130480_g3
OG07416: aml|ENSAMEP00000011142 GH|c118641_g1 mpf|XP_004751591.2 ZH|c96743_g1
OG07417: aml|ENSAMEP00000011154 GH|c124265_g1 mpf|XP_012913332.1 ZH|c134979_g3
OG07418: aml|ENSAMEP00000011161 GH|c131526_g1 mpf|XP_004743446.1 ZH|c136599_g2
OG07419: aml|ENSAMEP00000011178 GH|c130640_g1 mpf|XP_012910531.1 ZH|c136787_g2
OG07420: aml|ENSAMEP00000011193 GH|c129156_g2 mpf|XP_004769983.1 ZH|c125428_g1
OG07421: aml|ENSAMEP00000011218 GH|c133872_g2 mpf|XP_004772897.1 ZH|c128622_g3
OG07422: aml|ENSAMEP00000011233 GH|c114076_g1 mpf|XP_004757637.1 ZH|c134083_g3
OG07423: aml|ENSAMEP00000011234 GH|c132967_g1 mpf|XP_004781150.1 ZH|c136378_g1
OG07424: aml|ENSAMEP00000011240 GH|c133564_g12 mpf|XP_004743315.1 ZH|c134247_g1
OG07426: aml|ENSAMEP00000011311 GH|c118379_g1 mpf|XP_004755865.1 ZH|c126773_g1
OG07427: aml|ENSAMEP00000011315 GH|c19296_g1 mpf|XP_004755874.1 ZH|c49390_g1
OG07428: aml|ENSAMEP00000011330 GH|c130869_g1 mpf|XP_004743316.1 ZH|c134526_g1
OG07429: aml|ENSAMEP00000011342 GH|c134503_g1 mpf|XP_004750599.1 ZH|c134019_g2
OG07430: aml|ENSAMEP00000011343 GH|c131992_g1 mpf|XP_004741145.1 ZH|c104984_g1
OG07431: aml|ENSAMEP00000011344 GH|c120314_g1 mpf|XP_004755887.1 ZH|c92871_g1
OG07432: aml|ENSAMEP00000011372 GH|c125349_g1 mpf|XP_004750466.1 ZH|c129874_g1
OG07433: aml|ENSAMEP00000011407 GH|c133725_g2 mpf|XP_004762556.1 ZH|c133254_g4
OG07435: aml|ENSAMEP00000011424 GH|c134340_g1 mpf|XP_004743519.1 ZH|c126682_g1
OG07436: aml|ENSAMEP00000011430 GH|c135209_g2 mpf|XP_012916727.1 ZH|c137200_g3
OG07437: aml|ENSAMEP00000011431 GH|c124694_g1 mpf|XP_004753639.1 ZH|c130724_g1
OG07438: aml|ENSAMEP00000011432 GH|c127056_g1 mpf|XP_012916516.1 ZH|c131522_g1
OG07439: aml|ENSAMEP00000011453 GH|c125023_g1 mpf|XP_004762362.1 ZH|c122776_g1
OG07440: aml|ENSAMEP00000011456 mpf|XP_004744066.1 GH|c132783_g1 ZH|c132694_g1
OG07441: aml|ENSAMEP00000011465 GH|c129748_g1 mpf|XP_004751522.1 ZH|c127349_g1
OG07444: aml|ENSAMEP00000011520 GH|c118508_g1 mpf|XP_004759499.1 ZH|c88081_g1
OG07445: aml|ENSAMEP00000011547 GH|c82323_g1 mpf|XP_004761699.1 ZH|c80115_g1
OG07446: aml|ENSAMEP00000011593 GH|c129903_g1 mpf|XP_012908448.1 ZH|c132168_g2
OG07447: aml|ENSAMEP00000011604 GH|c25992_g1 mpf|XP_004768549.1 ZH|c132952_g1
OG07448: aml|ENSAMEP00000011610 GH|c94878_g1 mpf|XP_004741108.1 ZH|c115703_g1
OG07451: aml|ENSAMEP00000011645 GH|c24918_g1 mpf|XP_004761014.1 ZH|c120225_g1
OG07453: aml|ENSAMEP00000011695 GH|c128541_g1 mpf|XP_004754762.1 ZH|c130791_g1
OG07454: aml|ENSAMEP00000011723 GH|c65427_g1 mpf|XP_004757402.1 ZH|c232181_g1
OG07455: aml|ENSAMEP00000011734 GH|c129879_g2 mpf|XP_004741629.1 ZH|c135847_g4
OG07456: aml|ENSAMEP00000011756 GH|c129176_g3 mpf|XP_012915995.1 ZH|c129467_g1
OG07457: aml|ENSAMEP00000011767 GH|c126925_g2 mpf|XP_012917015.1 ZH|c111285_g1
OG07458: aml|ENSAMEP00000011779 GH|c118819_g1 mpf|XP_012916417.1 ZH|c138190_g1
OG07459: aml|ENSAMEP00000011797 GH|c117323_g1 mpf|XP_004743801.1 ZH|c20136_g1
OG07460: aml|ENSAMEP00000011836 GH|c25065_g1 mpf|XP_004741092.1 ZH|c98721_g1
OG07461: aml|ENSAMEP00000011840 GH|c183415_g1 mpf|XP_004741089.1 ZH|c334482_g1
OG07462: aml|ENSAMEP00000011853 GH|c112523_g1 mpf|XP_004743799.1 ZH|c289234_g1
OG07463: aml|ENSAMEP00000011861 GH|c128097_g1 mpf|XP_004742652.1 ZH|c101584_g1
OG07464: aml|ENSAMEP00000011833 mpf|XP_004739744.1 ZH|c175391_g1 GH|c85366_g2
OG07465: aml|ENSAMEP00000011925 GH|c212875_g1 mpf|XP_004744899.2 ZH|c333634_g1
OG07467: aml|ENSAMEP00000011954 GH|c149929_g1 mpf|XP_004748488.1 ZH|c23773_g1
OG07468: aml|ENSAMEP00000012012 GH|c124444_g1 mpf|XP_004742656.1 ZH|c289433_g1
OG07469: aml|ENSAMEP00000012030 GH|c105409_g1 mpf|XP_004742657.1 ZH|c113633_g1
OG07470: aml|ENSAMEP00000012052 GH|c42794_g1 mpf|XP_012909531.1 ZH|c99096_g1
OG07471: aml|ENSAMEP00000012091 GH|c262142_g1 mpf|XP_004769941.1 ZH|c113828_g1
OG07472: aml|ENSAMEP00000012107 GH|c128784_g1 mpf|XP_012904115.1 ZH|c123575_g1
OG07473: aml|ENSAMEP00000012112 GH|c126372_g2 mpf|XP_012902480.1 ZH|c131530_g4
OG07474: aml|ENSAMEP00000012133 GH|c113715_g2 mpf|XP_012906711.1 ZH|c137300_g4
OG07475: aml|ENSAMEP00000012138 GH|c135306_g1 mpf|XP_004755747.1 ZH|c130389_g2
OG07476: aml|ENSAMEP00000012172 GH|c127619_g1 mpf|XP_012908370.1 ZH|c84901_g1
OG07477: aml|ENSAMEP00000012276 GH|c133755_g7 mpf|XP_004776132.1 ZH|c112434_g2
OG07478: aml|ENSAMEP00000012283 GH|c3557_g1 mpf|XP_004762973.1 ZH|c129918_g3
OG07479: aml|ENSAMEP00000012300 GH|c123618_g1 mpf|XP_004757087.2 ZH|c133242_g1
OG07480: aml|ENSAMEP00000012316 GH|c22577_g1 mpf|XP_012908604.1 ZH|c357893_g1
OG07482: aml|ENSAMEP00000012333 GH|c132366_g2 mpf|XP_012909623.1 ZH|c130760_g5
OG07483: aml|ENSAMEP00000012336 GH|c132576_g1 mpf|XP_004757462.2 ZH|c137429_g3
OG07484: aml|ENSAMEP00000012354 GH|c122517_g2 mpf|XP_012903274.1 ZH|c127624_g1
OG07485: aml|ENSAMEP00000012403 GH|c147355_g1 mpf|XP_004748511.1 ZH|c146438_g1
OG07486: aml|ENSAMEP00000012421 GH|c111403_g1 mpf|XP_004748515.1 ZH|c136060_g2
OG07487: aml|ENSAMEP00000012441 GH|c128510_g1 mpf|XP_012920024.1 ZH|c122742_g2
OG07488: aml|ENSAMEP00000012454 GH|c134360_g3 mpf|XP_004741463.1 ZH|c134802_g2
OG07489: aml|ENSAMEP00000012463 GH|c126927_g2 mpf|XP_004749167.1 ZH|c131698_g1
OG07490: aml|ENSAMEP00000012492 GH|c113699_g1 mpf|XP_004752508.1 ZH|c93578_g2
OG07491: aml|ENSAMEP00000012513 GH|c86901_g1 mpf|XP_004776453.1 ZH|c119774_g1
OG07492: aml|ENSAMEP00000012519 GH|c128160_g1 mpf|XP_004761365.1 ZH|c134219_g1
OG07493: aml|ENSAMEP00000012545 GH|c131848_g1 mpf|XP_004780402.1 ZH|c156962_g1
OG07495: aml|ENSAMEP00000012606 GH|c73434_g1 mpf|XP_004748524.1 ZH|c71059_g1
OG07496: aml|ENSAMEP00000012611 GH|c130603_g1 mpf|XP_004757557.1 ZH|c134100_g4
OG07497: aml|ENSAMEP00000012659 GH|c135360_g3 mpf|XP_004757559.1 ZH|c137233_g4
OG07498: aml|ENSAMEP00000012670 GH|c128874_g1 mpf|XP_004750340.1 ZH|c132983_g1
OG07499: aml|ENSAMEP00000012714 GH|c129390_g1 mpf|XP_012909576.1 ZH|c119072_g1
OG07500: aml|ENSAMEP00000012776 GH|c118103_g1 mpf|XP_004755153.1 ZH|c132155_g1
OG07503: aml|ENSAMEP00000012840 GH|c132330_g2 mpf|XP_012916543.1 ZH|c130438_g1
OG07504: aml|ENSAMEP00000012865 GH|c80416_g1 mpf|XP_004774422.2 ZH|c109674_g1
OG07505: aml|ENSAMEP00000012873 GH|c124147_g3 mpf|XP_012903115.1 ZH|c128521_g1
OG07506: aml|ENSAMEP00000012878 GH|c146051_g1 mpf|XP_004780455.1 ZH|c113444_g1
OG07508: aml|ENSAMEP00000012908 GH|c134274_g1 mpf|XP_004776165.1 ZH|c120220_g1
OG07510: aml|ENSAMEP00000012943 GH|c128374_g1 mpf|XP_004746518.1 ZH|c118372_g1
OG07511: aml|ENSAMEP00000013001 GH|c133895_g2 mpf|XP_004738070.1 ZH|c115560_g1
OG07512: aml|ENSAMEP00000013010 GH|c115710_g1 mpf|XP_004763672.2 ZH|c118695_g1
OG07513: aml|ENSAMEP00000013012 GH|c29425_g1 mpf|XP_004782052.1 ZH|c33062_g1
OG07514: aml|ENSAMEP00000013026 GH|c120554_g1 mpf|XP_004756404.1 ZH|c92862_g1
OG07515: aml|ENSAMEP00000013029 GH|c112948_g1 mpf|XP_012908785.1 ZH|c124091_g1
OG07516: aml|ENSAMEP00000013058 GH|c13846_g1 mpf|XP_012908783.1 ZH|c110528_g2
OG07517: aml|ENSAMEP00000013062 GH|c122762_g1 mpf|XP_004775130.1 ZH|c121874_g1
OG07518: aml|ENSAMEP00000013113 GH|c123584_g1 mpf|XP_012912726.1 ZH|c94280_g1
OG07519: aml|ENSAMEP00000013124 GH|c121391_g1 mpf|XP_004760860.1 ZH|c119231_g1
OG07520: aml|ENSAMEP00000013136 GH|c95231_g1 mpf|XP_004755098.1 ZH|c257166_g1
OG07521: aml|ENSAMEP00000013164 GH|c240597_g1 mpf|XP_004753473.1 ZH|c131029_g2
OG07522: aml|ENSAMEP00000013174 GH|c103157_g1 mpf|XP_004748382.1 ZH|c95204_g2
OG07523: aml|ENSAMEP00000013237 GH|c134132_g3 mpf|XP_004761429.1 ZH|c134739_g3
OG07524: aml|ENSAMEP00000013242 GH|c55363_g1 mpf|XP_004755084.1 ZH|c124898_g1
OG07525: aml|ENSAMEP00000013258 GH|c122336_g2 mpf|XP_012919303.1 ZH|c131121_g1
OG07526: aml|ENSAMEP00000013277 GH|c126800_g1 mpf|XP_004761385.2 ZH|c115507_g1
OG07527: aml|ENSAMEP00000013290 GH|c101317_g1 mpf|XP_004761382.1 ZH|c122790_g1
OG07528: aml|ENSAMEP00000013296 GH|c106050_g1 mpf|XP_004752275.1 ZH|c120457_g1
OG07529: aml|ENSAMEP00000013301 GH|c124277_g3 mpf|XP_004759984.1 ZH|c62523_g1
OG07530: aml|ENSAMEP00000013342 GH|c92678_g1 mpf|XP_012903124.1 ZH|c333852_g1
OG07531: aml|ENSAMEP00000013377 GH|c112641_g1 mpf|XP_004781758.1 ZH|c20084_g1
OG07532: aml|ENSAMEP00000013383 GH|c129339_g1 mpf|XP_012912625.1 ZH|c99437_g1
OG07534: aml|ENSAMEP00000013392 GH|c120512_g1 mpf|XP_004767696.1 ZH|c115216_g1
OG07535: aml|ENSAMEP00000013408 GH|c116864_g1 mpf|XP_004767704.2 ZH|c110318_g1
OG07536: aml|ENSAMEP00000013442 GH|c47896_g1 mpf|XP_004763840.1 ZH|c98052_g1
OG07537: aml|ENSAMEP00000013458 GH|c133713_g2 mpf|XP_012915677.1 ZH|c125585_g1
OG07538: aml|ENSAMEP00000013466 GH|c105692_g1 mpf|XP_004754522.1 ZH|c129404_g1
OG07539: aml|ENSAMEP00000013501 GH|c129643_g1 mpf|XP_012916282.1 ZH|c122817_g1
OG07540: aml|ENSAMEP00000013530 GH|c33675_g1 mpf|XP_004762396.2 ZH|c107296_g1
OG07541: aml|ENSAMEP00000013533 GH|c134760_g3 mpf|XP_012917367.1 ZH|c176283_g1
OG07542: aml|ENSAMEP00000013586 GH|c161270_g1 mpf|XP_004753695.1 ZH|c122016_g1
OG07543: aml|ENSAMEP00000013621 GH|c92484_g2 mpf|XP_004763824.2 ZH|c247202_g1
OG07544: aml|ENSAMEP00000013623 GH|c128451_g1 mpf|XP_004765366.1 ZH|c120787_g1
OG07545: aml|ENSAMEP00000013651 GH|c81841_g1 mpf|XP_004748329.1 ZH|c108222_g1
OG07546: aml|ENSAMEP00000013664 GH|c126188_g1 mpf|XP_004765360.1 ZH|c130434_g2
OG07547: aml|ENSAMEP00000013673 GH|c124442_g1 mpf|XP_004760824.1 ZH|c127640_g1
OG07548: aml|ENSAMEP00000013689 GH|c126087_g1 mpf|XP_004764137.1 ZH|c130465_g1
OG07549: aml|ENSAMEP00000013699 GH|c128234_g1 mpf|XP_004746679.1 ZH|c69242_g1
OG07550: aml|ENSAMEP00000013705 GH|c130074_g1 mpf|XP_004765354.1 ZH|c42589_g1
OG07551: aml|ENSAMEP00000013729 GH|c53786_g1 mpf|XP_012917630.1 ZH|c122970_g1
OG07552: aml|ENSAMEP00000013675 mpf|XP_004739968.1 GH|c133448_g1 ZH|c134533_g1
OG07553: aml|ENSAMEP00000013745 GH|c132519_g4 mpf|XP_004755027.1 ZH|c122920_g1
OG07554: aml|ENSAMEP00000013771 GH|c128892_g1 mpf|XP_004743881.1 ZH|c128319_g1
OG07555: aml|ENSAMEP00000013785 GH|c128700_g1 mpf|XP_004765339.2 ZH|c12677_g1
OG07556: aml|ENSAMEP00000013815 GH|c134759_g1 mpf|XP_004745940.1 ZH|c126429_g1
OG07557: aml|ENSAMEP00000013836 GH|c121435_g3 mpf|XP_012909515.1 ZH|c162081_g1
OG07558: aml|ENSAMEP00000013837 GH|c98824_g1 mpf|XP_004781644.1 ZH|c98233_g1
OG07559: aml|ENSAMEP00000013870 GH|c124735_g1 mpf|XP_012915746.1 ZH|c109321_g1
OG07560: aml|ENSAMEP00000013913 GH|c116260_g1 mpf|XP_004748291.1 ZH|c65859_g1
OG07561: aml|ENSAMEP00000013940 GH|c120065_g2 mpf|XP_004758157.1 ZH|c131114_g1
OG07562: aml|ENSAMEP00000013947 GH|c128473_g1 mpf|XP_004764437.1 ZH|c91880_g1
OG07563: aml|ENSAMEP00000013952 GH|c104923_g1 mpf|XP_004746694.1 ZH|c127359_g1
OG07564: aml|ENSAMEP00000013953 GH|c270715_g1 mpf|XP_004759154.1 ZH|c136232_g4
OG07565: aml|ENSAMEP00000013966 GH|c131945_g3 mpf|XP_012915775.1 ZH|c133396_g1
OG07566: aml|ENSAMEP00000013972 GH|c119657_g1 mpf|XP_012913958.1 ZH|c201145_g1
OG07567: aml|ENSAMEP00000013989 GH|c118337_g1 mpf|XP_004749926.1 ZH|c130031_g1
OG07568: aml|ENSAMEP00000013999 GH|c114038_g3 mpf|XP_004753421.1 ZH|c158497_g1
OG07569: aml|ENSAMEP00000014004 GH|c125094_g1 mpf|XP_004766054.1 ZH|c131285_g1
OG07571: aml|ENSAMEP00000014055 GH|c131395_g1 mpf|XP_004746015.1 ZH|c136853_g2
OG07572: aml|ENSAMEP00000014074 GH|c13228_g1 mpf|XP_004756959.1 ZH|c119505_g1
OG07573: aml|ENSAMEP00000014093 mpf|XP_012914488.1 ZH|c128282_g1 GH|c20685_g1
OG07574: aml|ENSAMEP00000014130 GH|c133893_g1 mpf|XP_004768803.1 ZH|c131897_g1
OG07575: aml|ENSAMEP00000014148 GH|c103517_g1 mpf|XP_012904952.1 ZH|c20797_g1
OG07576: aml|ENSAMEP00000014159 GH|c125069_g2 mpf|XP_012920038.1 ZH|c14106_g1
OG07577: aml|ENSAMEP00000014173 GH|c97285_g1 mpf|XP_012918645.1 ZH|c120858_g1
OG07578: aml|ENSAMEP00000014175 GH|c103645_g1 ZH|c122821_g1 mpf|XP_004746270.1
OG07579: aml|ENSAMEP00000014193 GH|c132208_g1 mpf|XP_004760195.1 ZH|c132603_g1
OG07580: aml|ENSAMEP00000014225 GH|c131336_g2 mpf|XP_004766201.1 ZH|c37494_g1
OG07581: aml|ENSAMEP00000014238 GH|c108839_g1 ZH|c45209_g1 mpf|XP_004755743.1
OG07582: aml|ENSAMEP00000014243 GH|c124258_g3 mpf|XP_004777482.1 ZH|c25951_g1
OG07583: aml|ENSAMEP00000014333 GH|c135033_g5 mpf|XP_004745692.1 ZH|c134508_g1
OG07584: aml|ENSAMEP00000014363 GH|c93456_g1 mpf|XP_012919210.1 ZH|c246893_g1
OG07588: aml|ENSAMEP00000014426 GH|c119329_g2 mpf|XP_012899860.1 ZH|c116326_g1
OG07589: aml|ENSAMEP00000014429 GH|c127441_g2 mpf|XP_012918460.1 ZH|c100942_g1
OG07590: aml|ENSAMEP00000014554 GH|c127768_g1 mpf|XP_004782639.1 ZH|c135183_g3
OG07591: aml|ENSAMEP00000014456 mpf|XP_012919481.1 GH|c300800_g1 ZH|c112909_g1
OG07592: aml|ENSAMEP00000014580 GH|c147588_g1 mpf|XP_004753298.2 ZH|c159849_g1
OG07593: aml|ENSAMEP00000014598 GH|c115595_g1 mpf|XP_004742528.1 ZH|c202190_g1
OG07594: aml|ENSAMEP00000014599 GH|c59024_g1 mpf|XP_004753297.1 ZH|c94017_g1
OG07595: aml|ENSAMEP00000014601 GH|c244360_g1 mpf|XP_012909827.1 ZH|c62931_g1
OG07596: aml|ENSAMEP00000014603 GH|c134420_g1 mpf|XP_012918480.1 ZH|c134408_g2
OG07597: aml|ENSAMEP00000014608 GH|c126078_g1 mpf|XP_004748859.1 ZH|c123371_g1
OG07598: aml|ENSAMEP00000014659 GH|c130164_g1 mpf|XP_004742517.1 ZH|c120263_g1
OG07599: aml|ENSAMEP00000014663 GH|c118588_g1 mpf|XP_004766701.1 ZH|c67263_g1
OG07600: aml|ENSAMEP00000014680 GH|c120941_g1 mpf|XP_004742514.1 ZH|c200221_g1
OG07603: aml|ENSAMEP00000014698 mpf|XP_004767839.1 ZH|c64429_g1 GH|c133355_g6
OG07604: aml|ENSAMEP00000014750 GH|c120867_g2 mpf|XP_004746868.1 ZH|c18636_g1
OG07607: aml|ENSAMEP00000014793 GH|c74043_g2 mpf|XP_012917491.1 ZH|c135076_g2
OG07608: aml|ENSAMEP00000014800 GH|c129791_g3 mpf|XP_004741589.1 ZH|c120014_g1
OG07609: aml|ENSAMEP00000014828 GH|c130532_g1 mpf|XP_004758667.1 ZH|c130916_g1
OG07610: aml|ENSAMEP00000014845 GH|c129720_g2 mpf|XP_004756789.1 ZH|c132723_g1
OG07611: aml|ENSAMEP00000014851 GH|c124305_g1 mpf|XP_012919406.1 ZH|c129791_g1
OG07613: aml|ENSAMEP00000014886 GH|c79843_g1 mpf|XP_004775935.1 ZH|c136683_g2
OG07614: aml|ENSAMEP00000014902 GH|c132818_g2 mpf|XP_012911122.1 ZH|c136950_g1
OG07615: aml|ENSAMEP00000014933 GH|c227365_g1 mpf|XP_004766739.1 ZH|c125260_g1
OG07616: aml|ENSAMEP00000015006 GH|c110117_g1 mpf|XP_004766159.1 ZH|c118609_g1
OG07617: aml|ENSAMEP00000015017 GH|c130082_g1 mpf|XP_012917448.1 ZH|c136849_g2
OG07618: aml|ENSAMEP00000015025 GH|c121060_g4 mpf|XP_004778599.1 ZH|c86972_g1
OG07619: aml|ENSAMEP00000015065 GH|c133091_g1 mpf|XP_012917301.1 ZH|c126593_g1
OG07620: aml|ENSAMEP00000015105 GH|c122529_g1 mpf|XP_004772336.1 ZH|c119933_g1
OG07621: aml|ENSAMEP00000015116 GH|c123526_g1 mpf|XP_004766325.1 ZH|c111150_g1
OG07622: aml|ENSAMEP00000015145 GH|c56126_g1 mpf|XP_004770548.1 ZH|c107849_g1
OG07623: aml|ENSAMEP00000015166 GH|c118253_g1 mpf|XP_004766403.2 ZH|c118731_g1
OG07624: aml|ENSAMEP00000015181 GH|c130149_g2 mpf|XP_004781899.1 ZH|c135371_g1
OG07626: aml|ENSAMEP00000015256 GH|c127304_g1 mpf|XP_004752842.1 ZH|c127381_g1
OG07627: aml|ENSAMEP00000015268 GH|c110194_g1 mpf|XP_012913391.1 ZH|c126910_g1
OG07628: aml|ENSAMEP00000015270 GH|c270132_g1 mpf|XP_004766778.1 ZH|c123512_g1
OG07629: aml|ENSAMEP00000015272 GH|c135431_g3 mpf|XP_004760601.1 ZH|c132125_g1
OG07631: aml|ENSAMEP00000015283 GH|c132081_g1 mpf|XP_012904424.1 ZH|c128947_g1
OG07632: aml|ENSAMEP00000015317 GH|c125710_g1 mpf|XP_004755947.1 ZH|c128477_g1
OG07634: aml|ENSAMEP00000015334 GH|c124607_g1 mpf|XP_004833923.1 ZH|c137683_g1
OG07635: aml|ENSAMEP00000015365 GH|c122084_g1 mpf|XP_012916577.1 ZH|c123099_g1
OG07636: aml|ENSAMEP00000015374 GH|c130568_g1 mpf|XP_004766789.1 ZH|c133161_g7
OG07637: aml|ENSAMEP00000015393 GH|c28404_g1 mpf|XP_004767423.1 ZH|c32825_g1
OG07638: aml|ENSAMEP00000015416 GH|c122985_g2 mpf|XP_004753235.1 ZH|c62422_g1
OG07639: aml|ENSAMEP00000015449 GH|c129606_g2 mpf|XP_012904399.1 ZH|c119263_g2
OG07640: aml|ENSAMEP00000015451 GH|c130890_g1 mpf|XP_004753234.1 ZH|c5553_g1
OG07641: aml|ENSAMEP00000015458 GH|c184488_g1 mpf|XP_004747474.1 ZH|c203443_g1
OG07642: aml|ENSAMEP00000015560 GH|c129609_g1 mpf|XP_004768930.1 ZH|c108437_g1
OG07643: aml|ENSAMEP00000015494 mpf|XP_004767438.1 ZH|c133775_g2 GH|c131439_g2
OG07644: aml|ENSAMEP00000015631 GH|c123557_g1 mpf|XP_004745786.1 ZH|c119922_g1
OG07645: aml|ENSAMEP00000015684 GH|c131102_g1 mpf|XP_004767485.1 ZH|c134126_g1
OG07646: aml|ENSAMEP00000015688 GH|c103761_g1 mpf|XP_012904398.1 ZH|c117903_g2
OG07648: aml|ENSAMEP00000015708 GH|c106102_g2 mpf|XP_012905459.1 ZH|c93526_g1
OG07649: aml|ENSAMEP00000015720 GH|c122421_g1 mpf|XP_004778538.1 ZH|c119537_g1
OG07650: aml|ENSAMEP00000015745 GH|c116043_g1 mpf|XP_004751926.1 ZH|c129108_g2
OG07651: aml|ENSAMEP00000015778 GH|c135017_g1 mpf|XP_004757568.1 ZH|c132468_g1
OG07652: aml|ENSAMEP00000015820 GH|c117614_g1 mpf|XP_004751743.1 ZH|c133098_g1
OG07653: aml|ENSAMEP00000015830 GH|c53337_g1 mpf|XP_012914294.1 ZH|c94898_g1
OG07654: aml|ENSAMEP00000015833 GH|c16354_g1 mpf|XP_004773969.1 ZH|c128079_g1
OG07655: aml|ENSAMEP00000015795 mpf|XP_004761574.1 ZH|c238055_g1 GH|c18748_g1
OG07656: aml|ENSAMEP00000015850 GH|c113420_g1 mpf|XP_004761553.1 ZH|c117651_g1
OG07657: aml|ENSAMEP00000015857 GH|c122433_g1 mpf|XP_004741912.1 ZH|c123073_g2
OG07658: aml|ENSAMEP00000015866 GH|c114603_g1 mpf|XP_004767499.1 ZH|c121298_g1
OG07659: aml|ENSAMEP00000015913 GH|c111705_g1 mpf|XP_004763614.1 ZH|c126206_g1
OG07660: aml|ENSAMEP00000015919 GH|c80701_g2 mpf|XP_004748818.1 ZH|c47311_g1
OG07661: aml|ENSAMEP00000015940 GH|c124509_g1 mpf|XP_004763615.1 ZH|c130602_g2
OG07662: aml|ENSAMEP00000015948 GH|c147047_g1 mpf|XP_004738744.1 ZH|c20396_g1
OG07663: aml|ENSAMEP00000016013 GH|c115796_g1 mpf|XP_004757293.1 ZH|c107665_g1
OG07664: aml|ENSAMEP00000016042 GH|c130690_g1 mpf|XP_004757292.1 ZH|c124290_g1
OG07665: aml|ENSAMEP00000016047 GH|c129452_g2 mpf|XP_012914172.1 ZH|c130959_g2
OG07666: aml|ENSAMEP00000016053 GH|c134459_g5 mpf|XP_012911855.1 ZH|c114867_g1
OG07667: aml|ENSAMEP00000016138 GH|c134415_g2 mpf|XP_012909772.1 ZH|c127520_g2
OG07668: aml|ENSAMEP00000016144 GH|c78319_g1 mpf|XP_004740059.1 ZH|c107758_g1
OG07671: aml|ENSAMEP00000016196 GH|c129617_g1 mpf|XP_004739646.1 ZH|c130399_g1
OG07672: aml|ENSAMEP00000016200 GH|c133914_g2 mpf|XP_004738680.1 ZH|c136172_g1
OG07673: aml|ENSAMEP00000016217 GH|c119096_g1 mpf|XP_004774021.1 ZH|c118867_g1
OG07674: aml|ENSAMEP00000016246 GH|c112121_g1 mpf|XP_004761734.1 ZH|c335285_g1
OG07675: aml|ENSAMEP00000016252 GH|c131812_g2 mpf|XP_012916518.1 ZH|c134550_g3
OG07676: aml|ENSAMEP00000016254 GH|c134239_g1 mpf|XP_012901959.1 ZH|c129499_g2
OG07677: aml|ENSAMEP00000016259 GH|c225178_g1 mpf|XP_012919670.1 ZH|c37875_g1
OG07678: aml|ENSAMEP00000016262 GH|c26737_g1 mpf|XP_004738019.1 ZH|c20328_g1
OG07679: aml|ENSAMEP00000016206 mpf|XP_012907872.1 GH|c94574_g1 ZH|c335828_g1
OG07680: aml|ENSAMEP00000016296 GH|c105950_g1 mpf|XP_012909687.1 ZH|c130994_g1
OG07681: aml|ENSAMEP00000016310 GH|c100108_g1 mpf|XP_004776374.1 ZH|c121817_g1
OG07682: aml|ENSAMEP00000016326 GH|c125158_g1 mpf|XP_012904768.1 ZH|c117231_g1
OG07683: aml|ENSAMEP00000016337 GH|c124782_g1 mpf|XP_012901078.1 ZH|c137474_g2
OG07684: aml|ENSAMEP00000016341 GH|c135363_g1 mpf|XP_004779313.1 ZH|c23636_g1
OG07686: aml|ENSAMEP00000016406 GH|c120007_g1 mpf|XP_004774097.1 ZH|c86879_g1
OG07687: aml|ENSAMEP00000016412 GH|c96567_g1 mpf|XP_004761988.1 ZH|c117326_g1
OG07688: aml|ENSAMEP00000016422 GH|c179134_g1 mpf|XP_004769258.1 ZH|c85847_g1
OG07690: aml|ENSAMEP00000016447 GH|c291292_g1 mpf|XP_012906510.1 ZH|c164544_g1
OG07691: aml|ENSAMEP00000016457 GH|c129135_g2 mpf|XP_004765268.1 ZH|c134016_g1
OG07692: aml|ENSAMEP00000016459 GH|c127484_g1 mpf|XP_004774213.1 ZH|c114107_g1
OG07694: aml|ENSAMEP00000016479 GH|c129761_g1 mpf|XP_004771294.1 ZH|c136137_g7
OG07695: aml|ENSAMEP00000016500 GH|c128202_g5 mpf|XP_004773395.1 ZH|c125291_g1
OG07696: aml|ENSAMEP00000016514 GH|c104748_g1 mpf|XP_004753089.1 ZH|c91294_g1
OG07698: aml|ENSAMEP00000016565 GH|c96610_g1 mpf|XP_012914121.1 ZH|c101257_g1
OG07699: aml|ENSAMEP00000016619 GH|c129738_g2 mpf|XP_004770814.1 ZH|c131281_g1
OG07700: aml|ENSAMEP00000016623 GH|c131142_g2 mpf|XP_004742135.1 ZH|c36442_g1
OG07701: aml|ENSAMEP00000016633 GH|c128942_g1 mpf|XP_004751262.1 ZH|c111696_g1
OG07702: aml|ENSAMEP00000016664 GH|c126394_g1 mpf|XP_004761950.1 ZH|c129752_g1
OG07703: aml|ENSAMEP00000016608 mpf|XP_004759208.2 GH|c128532_g2 ZH|c49854_g1
OG07704: aml|ENSAMEP00000016718 GH|c116756_g1 mpf|XP_004773682.1 ZH|c126481_g1
OG07705: aml|ENSAMEP00000016730 GH|c133365_g1 mpf|XP_012906988.1 ZH|c135180_g1
OG07706: aml|ENSAMEP00000016734 GH|c65820_g1 mpf|XP_004754826.1 ZH|c132264_g1
OG07707: aml|ENSAMEP00000016765 GH|c113517_g1 mpf|XP_004755210.1 ZH|c121804_g2
OG07708: aml|ENSAMEP00000016771 GH|c179275_g1 mpf|XP_004777269.1 ZH|c136745_g6
OG07709: aml|ENSAMEP00000016782 GH|c30103_g1 mpf|XP_004761935.2 ZH|c121609_g1
OG07710: aml|ENSAMEP00000016793 GH|c113169_g2 mpf|XP_004777271.1 ZH|c247341_g1
OG07711: aml|ENSAMEP00000016808 GH|c110587_g2 mpf|XP_004755234.1 ZH|c132714_g1
OG07712: aml|ENSAMEP00000016853 GH|c112781_g1 mpf|XP_004759191.1 ZH|c156455_g1
OG07713: aml|ENSAMEP00000016885 GH|c121375_g1 mpf|XP_004742201.1 ZH|c119226_g1
OG07714: aml|ENSAMEP00000016900 GH|c111291_g1 mpf|XP_004757474.1 ZH|c206360_g1
OG07715: aml|ENSAMEP00000016913 GH|c120792_g1 mpf|XP_004751733.1 ZH|c127009_g1
OG07716: aml|ENSAMEP00000016914 GH|c133191_g1 mpf|XP_012902595.1 ZH|c128960_g1
OG07717: aml|ENSAMEP00000016931 GH|c102773_g3 mpf|XP_012916452.1 ZH|c99498_g1
OG07718: aml|ENSAMEP00000016829 mpf|XP_004751549.1 ZH|c129208_g4 GH|c122248_g2
OG07720: aml|ENSAMEP00000016996 GH|c77051_g1 mpf|XP_004749685.1 ZH|c134323_g1
OG07721: aml|ENSAMEP00000017006 GH|c132871_g1 mpf|XP_004742185.1 ZH|c35384_g1
OG07722: aml|ENSAMEP00000017021 GH|c133162_g1 mpf|XP_004738745.2 ZH|c100623_g1
OG07723: aml|ENSAMEP00000017038 GH|c115017_g1 mpf|XP_004753386.1 ZH|c130296_g2
OG07724: aml|ENSAMEP00000017048 GH|c135357_g1 mpf|XP_012914091.1 ZH|c136892_g1
OG07725: aml|ENSAMEP00000017052 GH|c131370_g3 mpf|XP_004761792.2 ZH|c130140_g2
OG07726: aml|ENSAMEP00000017055 GH|c117292_g1 mpf|XP_004753379.1 ZH|c127523_g1
OG07727: aml|ENSAMEP00000017080 GH|c109565_g1 mpf|XP_004752705.1 ZH|c117085_g2
OG07728: aml|ENSAMEP00000017017 mpf|XP_004760462.2 ZH|c98364_g1 GH|c242273_g1
OG07729: aml|ENSAMEP00000017113 GH|c18101_g1 mpf|XP_004738543.1 ZH|c93403_g1
OG07730: aml|ENSAMEP00000017125 GH|c110244_g2 mpf|XP_004738542.1 ZH|c96547_g1
OG07731: aml|ENSAMEP00000017137 GH|c146231_g1 mpf|XP_004755278.1 ZH|c290053_g1
OG07732: aml|ENSAMEP00000017143 GH|c128110_g3 mpf|XP_004771882.1 ZH|c130899_g1
OG07733: aml|ENSAMEP00000017162 GH|c132087_g1 mpf|XP_004779579.1 ZH|c136487_g2
OG07734: aml|ENSAMEP00000017191 GH|c6814_g1 mpf|XP_012901947.1 ZH|c201563_g1
OG07737: aml|ENSAMEP00000017220 GH|c126539_g1 mpf|XP_012905296.1 ZH|c133474_g1
OG07738: aml|ENSAMEP00000017225 GH|c113626_g1 mpf|XP_004744960.1 ZH|c137574_g1
OG07739: aml|ENSAMEP00000017236 GH|c25613_g1 mpf|XP_012902205.1 ZH|c130736_g1
OG07740: aml|ENSAMEP00000017249 GH|c103921_g1 mpf|XP_004774325.1 ZH|c127083_g1
OG07741: aml|ENSAMEP00000017252 GH|c129906_g1 mpf|XP_004780877.1 ZH|c131620_g1
OG07742: aml|ENSAMEP00000017266 GH|c132764_g1 mpf|XP_004757154.1 ZH|c122302_g3
OG07743: aml|ENSAMEP00000017326 GH|c117558_g1 mpf|XP_004779137.1 ZH|c50795_g1
OG07745: aml|ENSAMEP00000017342 GH|c130420_g1 mpf|XP_012905594.1 ZH|c131741_g1
OG07746: aml|ENSAMEP00000017248 mpf|XP_012905613.1 GH|c241704_g1 ZH|c6948_g1
OG07747: aml|ENSAMEP00000017346 GH|c53351_g1 mpf|XP_004781237.1 ZH|c50086_g1
OG07748: aml|ENSAMEP00000017352 GH|c119689_g1 mpf|XP_004773514.1 ZH|c50856_g1
OG07751: aml|ENSAMEP00000017381 GH|c115744_g1 mpf|XP_004753539.1 ZH|c110572_g1
OG07752: aml|ENSAMEP00000017427 GH|c59376_g1 mpf|XP_012915583.1 ZH|c91469_g2
OG07753: aml|ENSAMEP00000017455 GH|c185697_g1 mpf|XP_004755334.1 ZH|c307148_g1
OG07754: aml|ENSAMEP00000017465 GH|c31278_g1 mpf|XP_004757397.1 ZH|c158535_g1
OG07755: aml|ENSAMEP00000017472 GH|c127572_g3 mpf|XP_004744919.1 ZH|c126758_g3
OG07756: aml|ENSAMEP00000017506 GH|c135184_g4 mpf|XP_004760399.1 ZH|c126570_g1
OG07757: aml|ENSAMEP00000017543 GH|c101119_g1 mpf|XP_004759023.1 ZH|c89108_g1
OG07758: aml|ENSAMEP00000017547 GH|c94626_g1 mpf|XP_004737797.1 ZH|c20213_g1
OG07759: aml|ENSAMEP00000017557 GH|c127265_g1 mpf|XP_012907531.1 ZH|c200144_g1
OG07760: aml|ENSAMEP00000017586 GH|c102027_g1 mpf|XP_004762228.1 ZH|c133408_g2
OG07761: aml|ENSAMEP00000017617 GH|c92624_g1 mpf|XP_004760366.1 ZH|c158240_g1
OG07762: aml|ENSAMEP00000017647 mpf|XP_004752618.1 ZH|c299719_g1 GH|c57123_g1
OG07764: aml|ENSAMEP00000017672 GH|c124664_g1 mpf|XP_004751202.1 ZH|c208597_g1
OG07765: aml|ENSAMEP00000017680 GH|c106543_g1 mpf|XP_004760337.1 ZH|c112164_g1
OG07766: aml|ENSAMEP00000017689 GH|c123648_g3 mpf|XP_004760335.1 ZH|c157439_g1
OG07767: aml|ENSAMEP00000017701 GH|c135426_g4 mpf|XP_004764457.1 ZH|c137449_g2
OG07768: aml|ENSAMEP00000017703 GH|c123089_g1 mpf|XP_004749727.1 ZH|c134931_g1
OG07769: aml|ENSAMEP00000017716 GH|c117112_g1 mpf|XP_012917859.1 ZH|c249874_g1
OG07770: aml|ENSAMEP00000017721 GH|c131987_g1 mpf|XP_004757322.1 ZH|c135552_g2
OG07771: aml|ENSAMEP00000017729 GH|c89998_g1 mpf|XP_004757315.1 ZH|c33015_g1
OG07772: aml|ENSAMEP00000017745 GH|c128470_g1 mpf|XP_004757317.1 ZH|c121956_g1
OG07773: aml|ENSAMEP00000017756 GH|c136604_g1 mpf|XP_012913129.1 ZH|c85754_g1
OG07774: aml|ENSAMEP00000017789 GH|c113029_g1 mpf|XP_004760319.1 ZH|c134751_g1
OG07775: aml|ENSAMEP00000017817 GH|c20421_g1 mpf|XP_012901178.1 ZH|c93420_g1
OG07776: aml|ENSAMEP00000017825 GH|c128694_g1 mpf|XP_004760313.2 ZH|c119942_g1
OG07777: aml|ENSAMEP00000017853 GH|c132489_g1 mpf|XP_004762941.2 ZH|c135269_g1
OG07778: aml|ENSAMEP00000017868 GH|c119221_g1 mpf|XP_012901302.1 ZH|c109504_g1
OG07779: aml|ENSAMEP00000017881 GH|c129012_g1 mpf|XP_004769524.1 ZH|c132622_g1
OG07780: aml|ENSAMEP00000017883 GH|c105817_g1 mpf|XP_004751172.1 ZH|c31567_g1
OG07782: aml|ENSAMEP00000017900 GH|c122745_g1 mpf|XP_004749119.1 ZH|c117201_g1
OG07783: aml|ENSAMEP00000017913 GH|c25856_g1 mpf|XP_004754000.1 ZH|c339082_g1
OG07784: aml|ENSAMEP00000017916 GH|c133318_g1 mpf|XP_004744300.1 ZH|c134930_g1
OG07785: aml|ENSAMEP00000017930 GH|c128663_g1 mpf|XP_012910876.1 ZH|c117_g1
OG07786: aml|ENSAMEP00000017949 GH|c273930_g1 mpf|XP_012915812.1 ZH|c338870_g1
OG07787: aml|ENSAMEP00000017960 GH|c107422_g1 mpf|XP_004759132.1 ZH|c129232_g1
OG07788: aml|ENSAMEP00000017984 GH|c127389_g2 mpf|XP_004746096.1 ZH|c113347_g1
OG07790: aml|ENSAMEP00000017995 GH|c26597_g2 mpf|XP_004744365.1 ZH|c378686_g1
OG07791: aml|ENSAMEP00000018006 GH|c124722_g1 mpf|XP_004759125.1 ZH|c106782_g1
OG07792: aml|ENSAMEP00000018009 GH|c132231_g2 mpf|XP_012899838.1 ZH|c132232_g2
OG07793: aml|ENSAMEP00000018018 GH|c120288_g1 mpf|XP_004746090.1 ZH|c122840_g1
OG07794: aml|ENSAMEP00000017965 mpf|XP_012907630.1 ZH|c177294_g1 GH|c201833_g1
OG07795: aml|ENSAMEP00000018037 GH|c134344_g1 mpf|XP_004769709.1 ZH|c125655_g1
OG07796: aml|ENSAMEP00000018108 GH|c122953_g1 mpf|XP_004753706.1 ZH|c133110_g4
OG07797: aml|ENSAMEP00000018110 GH|c134987_g1 mpf|XP_004768273.1 ZH|c134346_g1
OG07798: aml|ENSAMEP00000018136 GH|c26530_g1 mpf|XP_004744380.1 ZH|c39126_g1
OG07799: aml|ENSAMEP00000018156 GH|c29341_g1 mpf|XP_004745200.1 ZH|c62102_g1
OG07801: aml|ENSAMEP00000018247 GH|c125390_g2 mpf|XP_004744414.1 ZH|c120508_g2
OG07802: aml|ENSAMEP00000018280 GH|c132212_g3 mpf|XP_004768275.1 ZH|c136555_g2
OG07803: aml|ENSAMEP00000018282 GH|c239945_g1 mpf|XP_004748726.1 ZH|c319381_g1
OG07804: aml|ENSAMEP00000018298 GH|c121930_g1 mpf|XP_004753740.1 ZH|c98365_g1
OG07805: aml|ENSAMEP00000018313 GH|c130725_g1 mpf|XP_012915658.1 ZH|c128005_g2
OG07806: aml|ENSAMEP00000018337 GH|c91943_g1 mpf|XP_004749303.2 ZH|c59005_g1
OG07807: aml|ENSAMEP00000018346 GH|c132928_g1 mpf|XP_012904753.1 ZH|c137294_g2
OG07808: aml|ENSAMEP00000018358 GH|c130637_g2 mpf|XP_012904752.1 ZH|c50678_g1
OG07809: aml|ENSAMEP00000018445 GH|c123454_g1 mpf|XP_004748751.1 ZH|c102476_g1
OG07811: aml|ENSAMEP00000018462 GH|c111244_g1 mpf|XP_004774553.1 ZH|c97843_g1
OG07812: aml|ENSAMEP00000018490 GH|c120860_g1 mpf|XP_004744483.1 ZH|c122740_g1
OG07813: aml|ENSAMEP00000018509 GH|c129266_g1 mpf|XP_004774292.1 ZH|c129785_g1
OG07814: aml|ENSAMEP00000018540 GH|c135245_g5 mpf|XP_004755730.1 ZH|c133888_g4
OG07815: aml|ENSAMEP00000018551 GH|c126931_g1 mpf|XP_012909684.1 ZH|c133284_g1
OG07816: aml|ENSAMEP00000018553 GH|c134935_g3 mpf|XP_004749315.1 ZH|c112165_g1
OG07817: aml|ENSAMEP00000018554 GH|c124594_g1 mpf|XP_012918395.1 ZH|c128683_g1
OG07818: aml|ENSAMEP00000018579 GH|c122482_g1 mpf|XP_004756268.1 ZH|c123582_g1
OG07819: aml|ENSAMEP00000018581 GH|c127281_g1 mpf|XP_004765545.2 ZH|c133063_g1
OG07821: aml|ENSAMEP00000018630 GH|c91628_g1 mpf|XP_004749493.2 ZH|c31552_g1
OG07822: aml|ENSAMEP00000018645 GH|c134763_g2 mpf|XP_012902201.1 ZH|c133376_g1
OG07824: aml|ENSAMEP00000018673 GH|c87231_g1 mpf|XP_004771098.1 ZH|c137980_g1
OG07825: aml|ENSAMEP00000018677 GH|c134999_g1 mpf|XP_012910702.1 ZH|c126555_g1
OG07826: aml|ENSAMEP00000018678 GH|c134633_g1 mpf|XP_012910057.1 ZH|c130462_g2
OG07827: aml|ENSAMEP00000018703 GH|c86891_g1 mpf|XP_004741009.1 ZH|c134919_g3
OG07828: aml|ENSAMEP00000018707 GH|c235432_g1 mpf|XP_004770154.1 ZH|c129260_g1
OG07829: aml|ENSAMEP00000018715 GH|c134343_g1 mpf|XP_004739511.1 ZH|c130834_g2
OG07830: aml|ENSAMEP00000018619 mpf|XP_004749497.2 ZH|c112163_g1 GH|c240406_g1
OG07832: aml|ENSAMEP00000018741 GH|c124892_g1 mpf|XP_004770162.1 ZH|c136121_g1
OG07833: aml|ENSAMEP00000018743 GH|c127005_g1 ZH|c112302_g1 mpf|XP_012906427.1
OG07834: aml|ENSAMEP00000018769 GH|c129214_g4 mpf|XP_012907961.1 ZH|c135749_g3
OG07835: aml|ENSAMEP00000018785 GH|c125545_g1 mpf|XP_004741005.1 ZH|c129796_g1
OG07836: aml|ENSAMEP00000018789 GH|c112315_g1 mpf|XP_004745037.1 ZH|c97285_g1
OG07837: aml|ENSAMEP00000018798 GH|c31623_g1 mpf|XP_012915181.1 ZH|c68085_g1
OG07838: aml|ENSAMEP00000018809 GH|c147904_g1 mpf|XP_012915325.1 ZH|c135196_g1
OG07839: aml|ENSAMEP00000018814 GH|c109918_g1 mpf|XP_004833938.1 ZH|c20394_g1
OG07840: aml|ENSAMEP00000018849 GH|c125625_g1 mpf|XP_004741702.1 ZH|c125182_g1
OG07841: aml|ENSAMEP00000018850 GH|c133378_g1 mpf|XP_004769576.1 ZH|c136439_g1
OG07842: aml|ENSAMEP00000018857 GH|c112120_g1 mpf|XP_004752148.1 ZH|c135242_g1
OG07844: aml|ENSAMEP00000018872 GH|c111470_g1 mpf|XP_004769583.1 ZH|c15961_g1
OG07845: aml|ENSAMEP00000018874 GH|c134117_g6 mpf|XP_004739492.1 ZH|c126359_g1
OG07846: aml|ENSAMEP00000018880 GH|c122046_g1 mpf|XP_004742045.2 ZH|c133519_g3
OG07847: aml|ENSAMEP00000018893 GH|c117704_g1 mpf|XP_012907768.1 ZH|c97306_g1
OG07848: aml|ENSAMEP00000018895 GH|c130610_g1 mpf|XP_012916275.1 ZH|c133546_g1
OG07849: aml|ENSAMEP00000018916 GH|c119695_g1 mpf|XP_004769593.1 ZH|c338264_g1
OG07850: aml|ENSAMEP00000018925 GH|c132272_g1 mpf|XP_012906409.1 ZH|c132604_g1
OG07851: aml|ENSAMEP00000018926 GH|c124127_g1 mpf|XP_004749400.1 ZH|c115563_g1
OG07852: aml|ENSAMEP00000018957 GH|c132300_g1 mpf|XP_012904769.1 ZH|c120338_g1
OG07853: aml|ENSAMEP00000018961 GH|c126179_g2 mpf|XP_004749395.1 ZH|c125876_g1
OG07854: aml|ENSAMEP00000018968 GH|c122755_g1 mpf|XP_004769603.1 ZH|c128761_g1
OG07855: aml|ENSAMEP00000018970 GH|c121834_g1 mpf|XP_004770211.1 ZH|c107029_g1
OG07857: aml|ENSAMEP00000018992 GH|c125322_g2 mpf|XP_004775365.2 ZH|c133763_g1
OG07858: aml|ENSAMEP00000019013 GH|c133533_g2 mpf|XP_004769610.1 ZH|c129254_g2
OG07859: aml|ENSAMEP00000019029 GH|c124587_g2 mpf|XP_012910672.1 ZH|c126597_g2
OG07860: aml|ENSAMEP00000019031 GH|c53369_g1 mpf|XP_004747837.1 ZH|c55956_g1
OG07861: aml|ENSAMEP00000019039 GH|c100642_g1 mpf|XP_012904073.1 ZH|c201372_g1
OG07862: aml|ENSAMEP00000019065 GH|c133495_g1 mpf|XP_012916295.1 ZH|c130647_g1
OG07864: aml|ENSAMEP00000019125 GH|c126419_g1 mpf|XP_012916968.1 ZH|c92956_g1
OG07865: aml|ENSAMEP00000019156 GH|c109855_g1 mpf|XP_004777880.1 ZH|c166720_g1
OG07866: aml|ENSAMEP00000019167 GH|c129114_g1 mpf|XP_012911461.1 ZH|c127618_g3
OG07867: aml|ENSAMEP00000019174 GH|c130229_g1 mpf|XP_012916391.1 ZH|c132136_g1
OG07868: aml|ENSAMEP00000019201 GH|c127359_g1 mpf|XP_004761525.1 ZH|c122455_g1
OG07869: aml|ENSAMEP00000019210 GH|c86758_g1 mpf|XP_004753896.1 ZH|c156504_g1
OG07870: aml|ENSAMEP00000019246 GH|c113069_g1 mpf|XP_004757617.1 ZH|c132734_g2
OG07871: aml|ENSAMEP00000019247 GH|c132395_g2 mpf|XP_012912767.1 ZH|c131340_g1
OG07872: aml|ENSAMEP00000019259 GH|c128890_g1 mpf|XP_004739400.1 ZH|c128463_g2
OG07874: aml|ENSAMEP00000019268 GH|c134033_g3 mpf|XP_004739356.1 ZH|c108983_g1
OG07875: aml|ENSAMEP00000019288 GH|c125290_g1 mpf|XP_012912398.1 ZH|c122448_g1
OG07876: aml|ENSAMEP00000019305 GH|c130653_g2 mpf|XP_004739353.1 ZH|c133567_g4
OG07877: aml|ENSAMEP00000019312 GH|c236718_g1 mpf|XP_004753920.1 ZH|c2098_g1
OG07878: aml|ENSAMEP00000019319 GH|c127518_g2 mpf|XP_004752831.1 ZH|c133769_g1
OG07879: aml|ENSAMEP00000019322 GH|c130989_g2 mpf|XP_012911717.1 ZH|c126245_g1
OG07880: aml|ENSAMEP00000019340 GH|c121235_g1 mpf|XP_004772650.1 ZH|c125122_g2
OG07882: aml|ENSAMEP00000019394 GH|c74666_g1 mpf|XP_004739260.1 ZH|c37268_g1
OG07883: aml|ENSAMEP00000019404 GH|c103030_g2 mpf|XP_004739398.1 ZH|c95587_g1
OG07884: aml|ENSAMEP00000019438 GH|c130088_g1 mpf|XP_004772552.1 ZH|c133623_g1
OG07885: aml|ENSAMEP00000019455 GH|c216537_g1 mpf|XP_004772529.1 ZH|c128782_g2
OG07886: aml|ENSAMEP00000019459 GH|c134055_g2 mpf|XP_004772525.1 ZH|c131788_g1
OG07887: aml|ENSAMEP00000019469 GH|c98903_g1 mpf|XP_004775561.1 ZH|c103009_g1
OG07888: aml|ENSAMEP00000019485 GH|c82155_g1 mpf|XP_004745792.1 ZH|c137055_g3
OG07889: aml|ENSAMEP00000019489 GH|c35538_g1 mpf|XP_012910904.1 ZH|c50897_g1
OG07890: aml|ENSAMEP00000019492 GH|c132086_g1 mpf|XP_004758127.1 ZH|c129541_g1
OG07892: aml|ENSAMEP00000019514 GH|c133962_g1 mpf|XP_004772065.1 ZH|c135851_g1
OG07893: aml|ENSAMEP00000019705 GH|c114942_g1 mpf|XP_004773785.1 ZH|c115416_g1
OG07895: aml|ENSAMEP00000019828 GH|c120145_g2 mpf|XP_004777196.2 ZH|c34055_g1
OG07896: aml|ENSAMEP00000019842 GH|c271139_g1 mpf|XP_004771153.1 ZH|c120737_g1
OG07897: aml|ENSAMEP00000019857 GH|c113090_g1 mpf|XP_004777187.1 ZH|c38804_g1
OG07898: aml|ENSAMEP00000019876 GH|c113832_g1 mpf|XP_004756942.1 ZH|c49186_g1
OG07899: aml|ENSAMEP00000019913 GH|c130560_g2 mpf|XP_004774382.1 ZH|c87086_g1
OG07901: aml|ENSAMEP00000019964 mpf|XP_004777140.2 GH|c114572_g1 ZH|c132747_g1
OG07902: aml|ENSAMEP00000020156 GH|c127754_g1 mpf|XP_012903442.1 ZH|c94848_g1
OG07903: aml|ENSAMEP00000020163 GH|c115865_g1 mpf|XP_004757201.1 ZH|c125713_g1
OG07904: aml|ENSAMEP00000020189 GH|c22798_g1 mpf|XP_004748024.1 ZH|c105022_g1
OG07905: aml|ENSAMEP00000020214 GH|c127320_g3 mpf|XP_004751162.1 ZH|c116581_g1
OG07906: aml|ENSAMEP00000020241 GH|c125587_g1 mpf|XP_004779142.1 ZH|c122072_g1
OG07907: aml|ENSAMEP00000020247 GH|c127285_g2 mpf|XP_004748856.1 ZH|c129449_g1
OG07908: aml|ENSAMEP00000020321 GH|c101446_g1 mpf|XP_004778475.1 ZH|c134004_g1
OG07909: aml|ENSAMEP00000020323 GH|c137112_g1 mpf|XP_004746020.1 ZH|c250100_g1
OG07910: aml|ENSAMEP00000020334 GH|c122257_g1 mpf|XP_004751404.1 ZH|c32849_g1
OG07911: aml|ENSAMEP00000020338 GH|c128166_g1 mpf|XP_004770125.1 ZH|c137324_g1
OG07912: aml|ENSAMEP00000020383 GH|c113883_g1 mpf|XP_004739947.1 ZH|c90817_g1
OG07913: aml|ENSAMEP00000020441 GH|c130948_g2 mpf|XP_004773225.1 ZH|c132875_g1
OG07915: aml|ENSAMEP00000020551 GH|c127494_g1 mpf|XP_004747158.1 ZH|c128868_g2
OG07916: aml|ENSAMEP00000020557 GH|c106115_g1 mpf|XP_012915670.1 ZH|c240863_g1
OG07917: aml|ENSAMEP00000020560 GH|c120717_g1 mpf|XP_004747895.1 ZH|c109607_g1
OG07918: aml|ENSAMEP00000020570 GH|c97815_g1 mpf|XP_004768246.1 ZH|c202967_g1
OG07919: aml|ENSAMEP00000020596 GH|c111454_g1 mpf|XP_004766375.1 ZH|c114338_g1
OG07920: aml|ENSAMEP00000020687 GH|c131570_g1 mpf|XP_004775796.1 ZH|c130263_g1
OG07921: aml|ENSAMEP00000020704 GH|c128523_g2 mpf|XP_004782563.1 ZH|c134423_g1
OG07922: aml|ENSAMEP00000020768 GH|c129116_g1 mpf|XP_012901723.1 ZH|c131862_g2
OG07923: aml|ENSAMEP00000020784 GH|c100027_g2 mpf|XP_004770688.1 ZH|c81785_g1
OG07924: aml|ENSAMEP00000020797 GH|c118972_g2 mpf|XP_004770664.1 ZH|c14139_g1
OG07925: aml|ENSAMEP00000020809 GH|c130737_g2 mpf|XP_004756943.1 ZH|c127734_g3
OG07927: aml|ENSAMEP00000020844 GH|c126597_g1 mpf|XP_004777617.1 ZH|c127636_g1
OG07928: aml|ENSAMEP00000020858 GH|c124751_g1 mpf|XP_004756724.1 ZH|c103812_g1
OG07929: aml|ENSAMEP00000020901 GH|c107038_g1 mpf|XP_004762131.1 ZH|c7442_g1
OG07930: aml|ENSAMEP00000020950 GH|c221897_g1 mpf|XP_004763518.1 ZH|c210854_g1
OG07931: aml|ENSAMEP00000021079 GH|c132294_g2 mpf|XP_004777624.1 ZH|c126685_g1
OG07933: aml|ENSAMEP00000021164 GH|c116415_g1 mpf|XP_012913533.1 ZH|c34441_g1
OG07934: aml|ENSAMEP00000021119 mpf|XP_004768283.1 ZH|c52322_g1 GH|c130924_g2
OG07935: aml|ENSAMEP00000021263 GH|c76078_g1 mpf|XP_004741093.1 ZH|c136943_g2
OG07936: aml|ENSAMEP00000021271 GH|c101906_g1 mpf|XP_004779763.1 ZH|c122284_g1
OG07937: aml|ENSAMEP00000021279 GH|c133906_g1 mpf|XP_012910026.1 ZH|c132976_g1
OG07938: aml|ENSAMEP00000021311 GH|c126958_g2 mpf|XP_004768596.1 ZH|c129250_g1
