# Supplementary material for: Comparative transcriptome analysis revealed omnivorous adaptation of the small intestine of Melinae
Source: Sci Rep. 2021 Sep 27;11:19162. doi: 10.1038/s41598-021-98561-0 (PMC8476558; doi:10.1038/s41598-021-98561-0)
Supplement: Supplementary file 2 — Supplementary Information 2. [file 41598_2021_98561_MOESM2_ESM.xlsx]

## Sheet: S2 GO enrichment result
S2 GO enrichment result
Description：The description of the GO
Term_type：The classification of the GO
Over_represented_pValue：Pvalue of enrichment analysis
Corrected_pValue：Pvalue after correction
CAD_item：The number of direct orthologous genes associated with the GO
CAD_list：Number of direct orthologous genes in GO annotation
Bg_item：The number of background (all) genes associated with the GO
Bg_list：The number of genes (all) in the background of GO annotations
Gene_names：ID of the direct orthologous gene associated with the GO
GO_accession：ID of the GO node
GO_accession	Description	Term_type	Over_represented_pValue	Corrected_pValue	DEG_item	DEG_list	Bg_item	Bg_list	Gene_names
GO:0045263	proton-transporting ATP synthase complex, coupling factor F(o)	cellular_component	0.0028768	1	3	260	6	3965	OG01255,OG07072,OG07058
GO:0042742	defense response to bacterium	biological_process	0.0075349	1	5	260	18	3965	OG17663,OG18916,OG18659,OG06981,OG18657
GO:0006298	mismatch repair	biological_process	0.0095817	1	2	260	3	3965	OG11354,OG18877
GO:0009617	response to bacterium	biological_process	0.0096802	1	5	260	19	3965	OG18916,OG17663,OG18657,OG06981,OG18659
GO:0033177	proton-transporting two-sector ATPase complex, proton-transporting domain	cellular_component	0.016031	1	5	260	25	3965	OG07058,OG01255,OG06916,OG16328,OG07072
GO:0045229	external encapsulating structure organization	biological_process	0.01907	1	2	260	4	3965	OG16048,OG07919
GO:0015985	energy coupled proton transport, down electrochemical gradient	biological_process	0.02354	1	3	260	9	3965	OG07058,OG07072,OG01255
GO:0015986	ATP synthesis coupled proton transport	biological_process	0.02354	1	3	260	9	3965	OG07058,OG01255,OG07072
GO:0061024	membrane organization	biological_process	0.024407	1	5	260	28	3965	OG07535,OG07919,OG07193,OG06941,OG05267
GO:0003854	3-beta-hydroxy-delta5-steroid dehydrogenase activity	molecular_function	0.026252	1	2	260	5	3965	OG07643,OG07055
GO:0008207	C21-steroid hormone metabolic process	biological_process	0.026252	1	2	260	5	3965	OG07643,OG07055
GO:0008209	androgen metabolic process	biological_process	0.026252	1	2	260	5	3965	OG07643,OG07055
GO:0008210	estrogen metabolic process	biological_process	0.026252	1	2	260	5	3965	OG07055,OG07643
GO:0016229	steroid dehydrogenase activity	molecular_function	0.026252	1	2	260	5	3965	OG07643,OG07055
GO:0033764	steroid dehydrogenase activity, acting on the CH-OH group of donors, NAD or NADP as acceptor	molecular_function	0.026252	1	2	260	5	3965	OG07055,OG07643
GO:0000276	mitochondrial proton-transporting ATP synthase complex, coupling factor F(o)	cellular_component	0.027305	1	2	260	5	3965	OG01255,OG07072
GO:0004518	nuclease activity	molecular_function	0.02771	1	10	260	76	3965	OG06158,OG18332,OG04803,OG03753,OG16867,OG16422,OG05267,OG07804,OG18877,OG18056
GO:0006754	ATP biosynthetic process	biological_process	0.02825	1	3	260	10	3965	OG01255,OG07072,OG07058
GO:0045259	proton-transporting ATP synthase complex	cellular_component	0.02825	1	3	260	10	3965	OG01255,OG07072,OG07058
GO:0009512	cytochrome b6f complex	cellular_component	0.030293	1	2	260	4	3965	OG16128,OG04599
GO:0043570	maintenance of DNA repeat elements	biological_process	0.030743	1	2	260	3	3965	OG16867,OG04803
GO:0043571	maintenance of CRISPR repeat elements	biological_process	0.030743	1	2	260	3	3965	OG04803,OG16867
GO:0034762	regulation of transmembrane transport	biological_process	0.031053	1	2	260	4	3965	OG18480,OG07230
GO:0034765	regulation of ion transmembrane transport	biological_process	0.031053	1	2	260	4	3965	OG18480,OG07230
GO:0016485	protein processing	biological_process	0.031428	1	3	260	13	3965	OG02693,OG03610,OG16987
GO:0051604	protein maturation	biological_process	0.031428	1	3	260	13	3965	OG03610,OG16987,OG02693
GO:0034754	cellular hormone metabolic process	biological_process	0.033437	1	2	260	6	3965	OG07055,OG07643
GO:0042445	hormone metabolic process	biological_process	0.033437	1	2	260	6	3965	OG07643,OG07055
GO:0015077	monovalent inorganic cation transmembrane transporter activity	molecular_function	0.03352	1	12	260	90	3965	OG16328,OG17801,OG07079,OG07058,OG18480,OG01255,OG07734,OG06916,OG07072,OG18690,OG18922,OG16265
GO:0008202	steroid metabolic process	biological_process	0.033893	1	3	260	13	3965	OG07643,OG07230,OG07055
GO:0043163	cell envelope organization	biological_process	0.038693	1	1	260	1	3965	OG07919
GO:0043165	Gram-negative-bacterium-type cell outer membrane assembly	biological_process	0.038693	1	1	260	1	3965	OG07919
GO:0044091	membrane biogenesis	biological_process	0.038693	1	1	260	1	3965	OG07919
GO:0071709	membrane assembly	biological_process	0.038693	1	1	260	1	3965	OG07919
GO:0001786	phosphatidylserine binding	molecular_function	0.039088	1	1	260	1	3965	OG07619
GO:0009496	plastoquinol--plastocyanin reductase activity	molecular_function	0.039335	1	1	260	1	3965	OG04599
GO:0052880	oxidoreductase activity, acting on diphenols and related substances as donors, with copper protein as acceptor	molecular_function	0.039335	1	1	260	1	3965	OG04599
GO:0017080	sodium channel regulator activity	molecular_function	0.039576	1	2	260	6	3965	OG07230,OG16435
GO:0008080	N-acetyltransferase activity	molecular_function	0.040944	1	3	260	17	3965	OG07136,OG07419,OG01817
GO:0016247	channel regulator activity	molecular_function	0.041884	1	4	260	25	3965	OG17506,OG07230,OG16435,OG07884
GO:0043603	cellular amide metabolic process	biological_process	0.042592	1	4	260	24	3965	OG03953,OG18541,OG02693,OG03060
GO:0004519	endonuclease activity	molecular_function	0.045448	1	6	260	35	3965	OG18877,OG06158,OG05267,OG18332,OG04803,OG16867
GO:0000145	exocyst	cellular_component	0.049146	1	2	260	7	3965	OG07525,OG02022
GO:0006813	potassium ion transport	biological_process	0.050029	1	5	260	35	3965	OG18480,OG07643,OG18690,OG07079,OG17801
GO:0016044	cellular membrane organization	biological_process	0.051308	1	4	260	24	3965	OG06941,OG07193,OG07535,OG07919
GO:0061025	membrane fusion	biological_process	0.052194	1	3	260	14	3965	OG06941,OG05267,OG07535
GO:0050830	defense response to Gram-positive bacterium	biological_process	0.053255	1	2	260	4	3965	OG17663,OG18659
GO:0016410	N-acyltransferase activity	molecular_function	0.054323	1	3	260	19	3965	OG07419,OG07136,OG01817
GO:0005525	GTP binding	molecular_function	0.054571	1	12	260	124	3965	OG17462,OG18921,OG07672,OG04933,OG07220,OG04306,OG07178,OG05267,OG16511,OG01906,OG07918,OG02929
GO:0005956	protein kinase CK2 complex	cellular_component	0.055268	1	1	260	1	3965	OG07346
GO:0016893	endonuclease activity, active with either ribo- or deoxyribonucleic acids and producing 5'-phosphomonoesters	molecular_function	0.055281	1	3	260	13	3965	OG18332,OG05267,OG06158
GO:0001669	acrosomal vesicle	cellular_component	0.058401	1	1	260	1	3965	OG06941
GO:0001937	negative regulation of endothelial cell proliferation	biological_process	0.058401	1	1	260	1	3965	OG06941
GO:0002080	acrosomal membrane	cellular_component	0.058401	1	1	260	1	3965	OG06941
GO:0005901	caveola	cellular_component	0.058401	1	1	260	1	3965	OG06941
GO:0031748	D1 dopamine receptor binding	molecular_function	0.058401	1	1	260	1	3965	OG06941
GO:0042692	muscle cell differentiation	biological_process	0.058401	1	1	260	1	3965	OG06941
GO:0045745	positive regulation of G-protein coupled receptor protein signaling pathway	biological_process	0.058401	1	1	260	1	3965	OG06941
GO:0048741	skeletal muscle fiber development	biological_process	0.058401	1	1	260	1	3965	OG06941
GO:0048747	muscle fiber development	biological_process	0.058401	1	1	260	1	3965	OG06941
GO:0050680	negative regulation of epithelial cell proliferation	biological_process	0.058401	1	1	260	1	3965	OG06941
GO:0050780	dopamine receptor binding	molecular_function	0.058401	1	1	260	1	3965	OG06941
GO:0051146	striated muscle cell differentiation	biological_process	0.058401	1	1	260	1	3965	OG06941
GO:0055001	muscle cell development	biological_process	0.058401	1	1	260	1	3965	OG06941
GO:0055002	striated muscle cell development	biological_process	0.058401	1	1	260	1	3965	OG06941
GO:0060159	regulation of dopamine receptor signaling pathway	biological_process	0.058401	1	1	260	1	3965	OG06941
GO:0060161	positive regulation of dopamine receptor signaling pathway	biological_process	0.058401	1	1	260	1	3965	OG06941
GO:0097223	sperm part	cellular_component	0.058401	1	1	260	1	3965	OG06941
GO:0018836	alkylmercury lyase activity	molecular_function	0.05852	1	1	260	1	3965	OG05243
GO:0018941	organomercury metabolic process	biological_process	0.05852	1	1	260	1	3965	OG05243
GO:0018942	organometal metabolic process	biological_process	0.05852	1	1	260	1	3965	OG05243
GO:0046413	organomercury catabolic process	biological_process	0.05852	1	1	260	1	3965	OG05243
GO:0019001	guanyl nucleotide binding	molecular_function	0.058556	1	12	260	126	3965	OG17462,OG07672,OG18921,OG07220,OG04306,OG04933,OG05267,OG07178,OG01906,OG16511,OG07918,OG02929
GO:0032561	guanyl ribonucleotide binding	molecular_function	0.058556	1	12	260	126	3965	OG07178,OG05267,OG04306,OG07220,OG04933,OG07918,OG02929,OG01906,OG16511,OG17462,OG07672,OG18921
GO:0051129	negative regulation of cellular component organization	biological_process	0.059306	1	3	260	14	3965	OG07230,OG18197,OG07240
GO:0005267	potassium channel activity	molecular_function	0.059969	1	4	260	24	3965	OG18480,OG18690,OG17801,OG07079
GO:0044455	mitochondrial membrane part	cellular_component	0.061039	1	5	260	30	3965	OG07193,OG02096,OG07734,OG01255,OG07072
GO:0009163	nucleoside biosynthetic process	biological_process	0.061551	1	4	260	23	3965	OG03374,OG07058,OG01255,OG07072
GO:0042455	ribonucleoside biosynthetic process	biological_process	0.061551	1	4	260	23	3965	OG07072,OG01255,OG07058,OG03374
GO:0015672	monovalent inorganic cation transport	biological_process	0.061764	1	14	260	129	3965	OG16328,OG07643,OG17801,OG07079,OG07058,OG07230,OG18480,OG01255,OG07734,OG18776,OG06916,OG18690,OG07072,OG18922
GO:0006706	steroid catabolic process	biological_process	0.063471	1	1	260	1	3965	OG07230
GO:0006713	glucocorticoid catabolic process	biological_process	0.063471	1	1	260	1	3965	OG07230
GO:0008211	glucocorticoid metabolic process	biological_process	0.063471	1	1	260	1	3965	OG07230
GO:0014704	intercalated disc	cellular_component	0.063471	1	1	260	1	3965	OG07230
GO:0031958	corticosteroid receptor signaling pathway	biological_process	0.063471	1	1	260	1	3965	OG07230
GO:0035259	glucocorticoid receptor binding	molecular_function	0.063471	1	1	260	1	3965	OG07230
GO:0042921	glucocorticoid receptor signaling pathway	biological_process	0.063471	1	1	260	1	3965	OG07230
GO:0044291	cell-cell contact zone	cellular_component	0.063471	1	1	260	1	3965	OG07230
GO:0044325	ion channel binding	molecular_function	0.063471	1	1	260	1	3965	OG07230
GO:0050774	negative regulation of dendrite morphogenesis	biological_process	0.063471	1	1	260	1	3965	OG07230
GO:0004357	glutamate-cysteine ligase activity	molecular_function	0.064314	1	1	260	1	3965	OG03953
GO:0017109	glutamate-cysteine ligase complex	cellular_component	0.064314	1	1	260	1	3965	OG03953
GO:0044448	cell cortex part	cellular_component	0.064686	1	3	260	17	3965	OG16435,OG07525,OG02022
GO:0000794	condensed nuclear chromosome	cellular_component	0.06671	1	3	260	15	3965	OG17413,OG05243,OG07535
GO:0030983	mismatched DNA binding	molecular_function	0.067073	1	1	260	2	3965	OG11354
GO:0007006	mitochondrial membrane organization	biological_process	0.068336	1	1	260	1	3965	OG07193
GO:0007008	outer mitochondrial membrane organization	biological_process	0.068336	1	1	260	1	3965	OG07193
GO:0045040	protein import into mitochondrial outer membrane	biological_process	0.068336	1	1	260	1	3965	OG07193
GO:0006518	peptide metabolic process	biological_process	0.069673	1	2	260	9	3965	OG03953,OG02693
GO:0007088	regulation of mitosis	biological_process	0.070075	1	2	260	8	3965	OG07230,OG06941
GO:0051783	regulation of nuclear division	biological_process	0.070075	1	2	260	8	3965	OG06941,OG07230
GO:1901659	glycosyl compound biosynthetic process	biological_process	0.073903	1	4	260	25	3965	OG07072,OG01255,OG07058,OG03374
GO:0071595	Nem1-Spo7 phosphatase complex	cellular_component	0.074402	1	1	260	1	3965	OG02227
GO:0005787	signal peptidase complex	cellular_component	0.074692	1	1	260	2	3965	OG02693
GO:0005753	mitochondrial proton-transporting ATP synthase complex	cellular_component	0.076387	1	2	260	7	3965	OG07072,OG01255
GO:0046813	virion attachment, binding of host cell surface receptor	biological_process	0.077385	1	1	260	1	3965	OG05267
GO:0006346	methylation-dependent chromatin silencing	biological_process	0.078676	1	1	260	1	3965	OG07240
GO:0016553	base conversion or substitution editing	biological_process	0.078676	1	1	260	1	3965	OG07240
GO:0016554	cytidine to uridine editing	biological_process	0.078676	1	1	260	1	3965	OG07240
GO:0016556	mRNA modification	biological_process	0.078676	1	1	260	1	3965	OG07240
GO:0017091	AU-rich element binding	molecular_function	0.078676	1	1	260	1	3965	OG07240
GO:0031935	regulation of chromatin silencing	biological_process	0.078676	1	1	260	1	3965	OG07240
GO:0031936	negative regulation of chromatin silencing	biological_process	0.078676	1	1	260	1	3965	OG07240
GO:0035510	DNA dealkylation	biological_process	0.078676	1	1	260	1	3965	OG07240
GO:0042953	lipoprotein transport	biological_process	0.078676	1	1	260	1	3965	OG07240
GO:0043487	regulation of RNA stability	biological_process	0.078676	1	1	260	1	3965	OG07240
GO:0043488	regulation of mRNA stability	biological_process	0.078676	1	1	260	1	3965	OG07240
GO:0043489	RNA stabilization	biological_process	0.078676	1	1	260	1	3965	OG07240
GO:0045815	positive regulation of gene expression, epigenetic	biological_process	0.078676	1	1	260	1	3965	OG07240
GO:0048255	mRNA stabilization	biological_process	0.078676	1	1	260	1	3965	OG07240
GO:0080111	DNA demethylation	biological_process	0.078676	1	1	260	1	3965	OG07240
GO:0090308	regulation of methylation-dependent chromatin silencing	biological_process	0.078676	1	1	260	1	3965	OG07240
GO:0090310	negative regulation of methylation-dependent chromatin silencing	biological_process	0.078676	1	1	260	1	3965	OG07240
GO:0072341	modified amino acid binding	molecular_function	0.079807	1	1	260	2	3965	OG07619
GO:0015079	potassium ion transmembrane transporter activity	molecular_function	0.080604	1	4	260	26	3965	OG07079,OG17801,OG18690,OG18480
GO:0004146	dihydrofolate reductase activity	molecular_function	0.081055	1	1	260	2	3965	OG18111
GO:0006545	glycine biosynthetic process	biological_process	0.081055	1	1	260	2	3965	OG18111
GO:0006761	dihydrofolate biosynthetic process	biological_process	0.081055	1	1	260	2	3965	OG18111
GO:0009070	serine family amino acid biosynthetic process	biological_process	0.081055	1	1	260	2	3965	OG18111
GO:0046452	dihydrofolate metabolic process	biological_process	0.081055	1	1	260	2	3965	OG18111
GO:0009142	nucleoside triphosphate biosynthetic process	biological_process	0.081345	1	3	260	14	3965	OG07072,OG01255,OG07058
GO:0009145	purine nucleoside triphosphate biosynthetic process	biological_process	0.081345	1	3	260	14	3965	OG07058,OG07072,OG01255
GO:0009201	ribonucleoside triphosphate biosynthetic process	biological_process	0.081345	1	3	260	14	3965	OG01255,OG07072,OG07058
GO:0009206	purine ribonucleoside triphosphate biosynthetic process	biological_process	0.081345	1	3	260	14	3965	OG01255,OG07072,OG07058
GO:0033043	regulation of organelle organization	biological_process	0.083665	1	4	260	26	3965	OG07240,OG07230,OG02022,OG06941
GO:0016407	acetyltransferase activity	molecular_function	0.08375	1	3	260	21	3965	OG07419,OG07136,OG01817
GO:0004521	endoribonuclease activity	molecular_function	0.085393	1	2	260	6	3965	OG06158,OG18332
GO:0016891	endoribonuclease activity, producing 5'-phosphomonoesters	molecular_function	0.085393	1	2	260	6	3965	OG06158,OG18332
GO:0010817	regulation of hormone levels	biological_process	0.085735	1	2	260	10	3965	OG07643,OG07055
GO:0009165	nucleotide biosynthetic process	biological_process	0.087092	1	5	260	40	3965	OG18111,OG07058,OG03060,OG01255,OG07072
GO:1901293	nucleoside phosphate biosynthetic process	biological_process	0.087092	1	5	260	40	3965	OG07072,OG01255,OG07058,OG03060,OG18111
GO:0016616	oxidoreductase activity, acting on the CH-OH group of donors, NAD or NADP as acceptor	molecular_function	0.088003	1	4	260	27	3965	OG07643,OG03229,OG07055,OG07048
GO:0042175	nuclear outer membrane-endoplasmic reticulum membrane network	cellular_component	0.088274	1	5	260	39	3965	OG02124,OG07663,OG02227,OG18910,OG02693
GO:0005244	voltage-gated ion channel activity	molecular_function	0.089049	1	4	260	27	3965	OG18690,OG18480,OG17120,OG17801
GO:0022832	voltage-gated channel activity	molecular_function	0.089049	1	4	260	27	3965	OG17801,OG18690,OG18480,OG17120
GO:0003951	NAD+ kinase activity	molecular_function	0.089697	1	1	260	2	3965	OG03060
GO:0006741	NADP biosynthetic process	biological_process	0.089697	1	1	260	2	3965	OG03060
GO:0019359	nicotinamide nucleotide biosynthetic process	biological_process	0.089697	1	1	260	2	3965	OG03060
GO:0006952	defense response	biological_process	0.090032	1	8	260	71	3965	OG18659,OG18657,OG17663,OG07564,OG11694,OG06981,OG05267,OG18916
GO:0071804	cellular potassium ion transport	biological_process	0.092099	1	1	260	1	3965	OG18480
GO:0071805	potassium ion transmembrane transport	biological_process	0.092099	1	1	260	1	3965	OG18480
GO:0022890	inorganic cation transmembrane transporter activity	molecular_function	0.092843	1	14	260	140	3965	OG16265,OG18922,OG18690,OG07072,OG06916,OG07220,OG07734,OG18480,OG17120,OG01255,OG07058,OG17801,OG07079,OG16328
GO:0046655	folic acid metabolic process	biological_process	0.09295	1	2	260	10	3965	OG18111,OG07546
GO:0046656	folic acid biosynthetic process	biological_process	0.09295	1	2	260	10	3965	OG07546,OG18111
GO:0031082	BLOC complex	cellular_component	0.093327	1	2	260	7	3965	OG07535,OG07804
GO:0031083	BLOC-1 complex	cellular_component	0.093327	1	2	260	7	3965	OG07535,OG07804
GO:0001765	membrane raft assembly	biological_process	0.094238	1	1	260	2	3965	OG06941
GO:0031579	membrane raft organization	biological_process	0.094238	1	1	260	2	3965	OG06941
GO:0070836	caveola assembly	biological_process	0.094238	1	1	260	2	3965	OG06941
GO:0006906	vesicle fusion	biological_process	0.0959	1	1	260	2	3965	OG06941
GO:0043269	regulation of ion transport	biological_process	0.09635	1	2	260	7	3965	OG07230,OG18480
GO:0030667	secretory granule membrane	cellular_component	0.09795	1	1	260	2	3965	OG06941
GO:0007346	regulation of mitotic cell cycle	biological_process	0.098568	1	2	260	10	3965	OG07230,OG06941
GO:0004611	phosphoenolpyruvate carboxykinase activity	molecular_function	0.099614	1	1	260	2	3965	OG02929
GO:0016814	hydrolase activity, acting on carbon-nitrogen (but not peptide) bonds, in cyclic amidines	molecular_function	0.10036	1	2	260	8	3965	OG07098,OG07240
GO:0015078	hydrogen ion transmembrane transporter activity	molecular_function	0.10105	1	7	260	52	3965	OG07058,OG18922,OG07072,OG16328,OG06916,OG07734,OG01255
GO:0003997	acyl-CoA oxidase activity	molecular_function	0.10207	1	1	260	2	3965	OG03520
GO:0006635	fatty acid beta-oxidation	biological_process	0.10207	1	1	260	2	3965	OG03520
GO:0006637	acyl-CoA metabolic process	biological_process	0.10207	1	1	260	2	3965	OG03520
GO:0009062	fatty acid catabolic process	biological_process	0.10207	1	1	260	2	3965	OG03520
GO:0016634	oxidoreductase activity, acting on the CH-CH group of donors, oxygen as acceptor	molecular_function	0.10207	1	1	260	2	3965	OG03520
GO:0019395	fatty acid oxidation	biological_process	0.10207	1	1	260	2	3965	OG03520
GO:0034440	lipid oxidation	biological_process	0.10207	1	1	260	2	3965	OG03520
GO:0035383	thioester metabolic process	biological_process	0.10207	1	1	260	2	3965	OG03520
GO:0043234	protein complex	cellular_component	0.10215	1	58	260	781	3965	OG16328,OG02096,OG18541,OG17462,OG16763,OG07884,OG16422,OG06999,OG07072,OG04599,OG16146,OG07220,OG07619,OG07804,OG18922,OG05243,OG05185,OG07286,OG18508,OG16906,OG07193,OG07535,OG16828,OG07734,OG18480,OG02022,OG07346,OG07918,OG01906,OG18001,OG18167,OG16373,OG07048,OG05267,OG07185,OG07276,OG02227,OG03953,OG03327,OG06916,OG18548,OG16128,OG18133,OG05241,OG18910,OG07525,OG17413,OG07696,OG07546,OG07058…
GO:0008200	ion channel inhibitor activity	molecular_function	0.10378	1	3	260	23	3965	OG17506,OG16435,OG07884
GO:0016248	channel inhibitor activity	molecular_function	0.10378	1	3	260	23	3965	OG07884,OG16435,OG17506
GO:0043650	dicarboxylic acid biosynthetic process	biological_process	0.10415	1	2	260	11	3965	OG18111,OG07546
GO:0015075	ion transmembrane transporter activity	molecular_function	0.10415	1	19	260	216	3965	OG07058,OG07535,OG17801,OG07079,OG18506,OG18690,OG07734,OG18480,OG17120,OG01255,OG18167,OG07409,OG05211,OG16328,OG16265,OG18922,OG07072,OG07220,OG06916
GO:0004864	protein phosphatase inhibitor activity	molecular_function	0.1048	1	1	260	2	3965	OG05241
GO:0019212	phosphatase inhibitor activity	molecular_function	0.1048	1	1	260	2	3965	OG05241
GO:0032797	SMN complex	cellular_component	0.10605	1	1	260	2	3965	OG16906
GO:0090407	organophosphate biosynthetic process	biological_process	0.10645	1	6	260	55	3965	OG01255,OG07072,OG07416,OG18111,OG07058,OG03060
GO:0051536	iron-sulfur cluster binding	molecular_function	0.10679	1	3	260	22	3965	OG04599,OG07342,OG06915
GO:0051540	metal cluster binding	molecular_function	0.10679	1	3	260	22	3965	OG04599,OG07342,OG06915
GO:0005938	cell cortex	cellular_component	0.10694	1	3	260	22	3965	OG16435,OG07525,OG02022
GO:0016614	oxidoreductase activity, acting on CH-OH group of donors	molecular_function	0.10757	1	4	260	29	3965	OG07643,OG03229,OG07055,OG07048
GO:0006342	chromatin silencing	biological_process	0.10761	1	1	260	2	3965	OG07240
GO:0045814	negative regulation of gene expression, epigenetic	biological_process	0.10761	1	1	260	2	3965	OG07240
GO:0070988	demethylation	biological_process	0.10761	1	1	260	2	3965	OG07240
GO:2001251	negative regulation of chromosome organization	biological_process	0.10761	1	1	260	2	3965	OG07240
GO:0019062	viral attachment to host cell	biological_process	0.1079	1	1	260	2	3965	OG05267
GO:0044406	adhesion to host	biological_process	0.1079	1	1	260	2	3965	OG05267
GO:0044650	adhesion of symbiont to host cell	biological_process	0.1079	1	1	260	2	3965	OG05267
GO:0051825	adhesion to other organism involved in symbiotic interaction	biological_process	0.1079	1	1	260	2	3965	OG05267
GO:0008324	cation transmembrane transporter activity	molecular_function	0.10914	1	16	260	176	3965	OG06916,OG07220,OG07072,OG18922,OG16265,OG16328,OG07734,OG18480,OG17120,OG01255,OG18690,OG18506,OG07535,OG07079,OG17801,OG07058
GO:0005215	transporter activity	molecular_function	0.11013	1	26	260	318	3965	OG18506,OG07058,OG07535,OG07079,OG17801,OG18690,OG18464,OG16313,OG07734,OG18480,OG01255,OG17120,OG07156,OG16328,OG07409,OG18167,OG05211,OG07072,OG18696,OG07220,OG18776,OG06916,OG04513,OG16265,OG05243,OG18922
GO:0035306	positive regulation of dephosphorylation	biological_process	0.11079	1	1	260	2	3965	OG02227
GO:0035307	positive regulation of protein dephosphorylation	biological_process	0.11079	1	1	260	2	3965	OG02227
GO:0060968	regulation of gene silencing	biological_process	0.11146	1	1	260	2	3965	OG07240
GO:0060969	negative regulation of gene silencing	biological_process	0.11146	1	1	260	2	3965	OG07240
GO:1901566	organonitrogen compound biosynthetic process	biological_process	0.11187	1	11	260	124	3965	OG07643,OG07546,OG07058,OG18513,OG18111,OG07072,OG01255,OG03953,OG03060,OG03374,OG16601
GO:0006811	ion transport	biological_process	0.1128	1	24	260	285	3965	OG07643,OG18506,OG07079,OG17801,OG07535,OG07058,OG01255,OG18480,OG17120,OG16313,OG07734,OG18690,OG16328,OG05211,OG18167,OG07409,OG07230,OG06916,OG18776,OG07220,OG07072,OG18922,OG07804,OG16265
GO:0022892	substrate-specific transporter activity	molecular_function	0.11401	1	21	260	247	3965	OG18690,OG18480,OG01255,OG17120,OG07734,OG07058,OG07079,OG17801,OG07535,OG18506,OG16265,OG04513,OG05243,OG18922,OG07072,OG06916,OG07220,OG18167,OG07409,OG05211,OG16328
GO:0055085	transmembrane transport	biological_process	0.11434	1	16	260	183	3965	OG18506,OG07535,OG07058,OG07193,OG18480,OG01255,OG02124,OG18464,OG16328,OG18167,OG07409,OG07230,OG06916,OG18776,OG18696,OG07072
GO:0016780	phosphotransferase activity, for other substituted phosphate groups	molecular_function	0.11467	1	1	260	2	3965	OG07416
GO:1902305	regulation of sodium ion transmembrane transport	biological_process	0.11584	1	1	260	2	3965	OG07230
GO:2000649	regulation of sodium ion transmembrane transporter activity	biological_process	0.11584	1	1	260	2	3965	OG07230
GO:0006304	DNA modification	biological_process	0.11637	1	2	260	10	3965	OG05267,OG07240
GO:0000775	chromosome, centromeric region	cellular_component	0.1166	1	4	260	31	3965	OG05243,OG16601,OG17413,OG11703
GO:0019012	virion	cellular_component	0.11715	1	12	260	134	3965	OG06985,OG05267,OG05241,OG16378,OG16116,OG02709,OG02096,OG04533,OG06158,OG02856,OG07535,OG18156
GO:0004045	aminoacyl-tRNA hydrolase activity	molecular_function	0.11723	1	1	260	1	3965	OG07771
GO:0007127	meiosis I	biological_process	0.11751	1	2	260	7	3965	OG04205,OG07535
GO:0051707	response to other organism	biological_process	0.11754	1	5	260	37	3965	OG18659,OG18657,OG06981,OG17663,OG18916
GO:0000079	regulation of cyclin-dependent protein serine/threonine kinase activity	biological_process	0.11796	1	1	260	3	3965	OG07058
GO:0003690	double-stranded DNA binding	molecular_function	0.12046	1	2	260	9	3965	OG11354,OG07535
GO:0006944	cellular membrane fusion	biological_process	0.12071	1	2	260	10	3965	OG07535,OG06941
GO:0048284	organelle fusion	biological_process	0.12071	1	2	260	10	3965	OG06941,OG07535
GO:0008479	queuine tRNA-ribosyltransferase activity	molecular_function	0.12488	1	1	260	2	3965	OG03374
GO:0047869	dimethylpropiothetin dethiomethylase activity	molecular_function	0.12489	1	1	260	1	3965	OG02022
GO:0001935	endothelial cell proliferation	biological_process	0.12711	1	1	260	2	3965	OG06941
GO:0001936	regulation of endothelial cell proliferation	biological_process	0.12711	1	1	260	2	3965	OG06941
GO:0050673	epithelial cell proliferation	biological_process	0.12711	1	1	260	2	3965	OG06941
GO:0050678	regulation of epithelial cell proliferation	biological_process	0.12711	1	1	260	2	3965	OG06941
GO:0032040	small-subunit processome	cellular_component	0.12732	1	2	260	12	3965	OG05241,OG04083
GO:0044423	virion part	cellular_component	0.12788	1	11	260	120	3965	OG16116,OG16378,OG02709,OG05267,OG06985,OG18156,OG07535,OG06158,OG02856,OG02096,OG04533
GO:0005249	voltage-gated potassium channel activity	molecular_function	0.12794	1	3	260	19	3965	OG18480,OG18690,OG17801
GO:0008076	voltage-gated potassium channel complex	cellular_component	0.12794	1	3	260	19	3965	OG17801,OG18690,OG18480
GO:0034705	potassium channel complex	cellular_component	0.12794	1	3	260	19	3965	OG17801,OG18690,OG18480
GO:0005216	ion channel activity	molecular_function	0.12986	1	8	260	80	3965	OG18690,OG17120,OG18480,OG18167,OG07409,OG07079,OG05211,OG17801
GO:0015267	channel activity	molecular_function	0.12986	1	8	260	80	3965	OG18690,OG17120,OG18480,OG07409,OG18167,OG05211,OG17801,OG07079
GO:0022803	passive transmembrane transporter activity	molecular_function	0.12986	1	8	260	80	3965	OG18690,OG18480,OG17120,OG07409,OG18167,OG07079,OG17801,OG05211
GO:0022838	substrate-specific channel activity	molecular_function	0.12986	1	8	260	80	3965	OG17120,OG18480,OG18690,OG17801,OG07079,OG05211,OG07409,OG18167
GO:0000778	condensed nuclear chromosome kinetochore	cellular_component	0.13121	1	2	260	10	3965	OG17413,OG05243
GO:0000780	condensed nuclear chromosome, centromeric region	cellular_component	0.13121	1	2	260	10	3965	OG05243,OG17413
GO:0000942	condensed nuclear chromosome outer kinetochore	cellular_component	0.13121	1	2	260	10	3965	OG17413,OG05243
GO:0042729	DASH complex	cellular_component	0.13121	1	2	260	10	3965	OG17413,OG05243
GO:0006465	signal peptide processing	biological_process	0.13161	1	1	260	3	3965	OG02693
GO:0009405	pathogenesis	biological_process	0.13217	1	8	260	88	3965	OG16435,OG07884,OG02981,OG18111,OG17506,OG17136,OG06949,OG04194
GO:0044728	DNA methylation or demethylation	biological_process	0.13423	1	1	260	2	3965	OG07240
GO:0009579	thylakoid	cellular_component	0.13552	1	3	260	24	3965	OG01906,OG16128,OG04599
GO:0044436	thylakoid part	cellular_component	0.13552	1	3	260	24	3965	OG16128,OG04599,OG01906
GO:1902275	regulation of chromatin organization	biological_process	0.13602	1	1	260	3	3965	OG07240
GO:0009055	electron carrier activity	molecular_function	0.13675	1	4	260	32	3965	OG06915,OG04341,OG16128,OG07342
GO:0042451	purine nucleoside biosynthetic process	biological_process	0.13689	1	3	260	19	3965	OG07058,OG01255,OG07072
GO:0046129	purine ribonucleoside biosynthetic process	biological_process	0.13689	1	3	260	19	3965	OG07058,OG01255,OG07072
GO:0005742	mitochondrial outer membrane translocase complex	cellular_component	0.13698	1	2	260	13	3965	OG02096,OG07193
GO:0016458	gene silencing	biological_process	0.13937	1	1	260	3	3965	OG07240
GO:0007126	meiosis	biological_process	0.13989	1	2	260	8	3965	OG04205,OG07535
GO:0072329	monocarboxylic acid catabolic process	biological_process	0.14088	1	1	260	3	3965	OG03520
GO:0004540	ribonuclease activity	molecular_function	0.14195	1	3	260	19	3965	OG06158,OG18332,OG18056
GO:0022891	substrate-specific transmembrane transporter activity	molecular_function	0.14238	1	19	260	223	3965	OG07734,OG17120,OG18480,OG01255,OG18690,OG18506,OG07535,OG17801,OG07079,OG07058,OG06916,OG07220,OG07072,OG18922,OG16265,OG16328,OG05211,OG18167,OG07409
GO:0010332	response to gamma radiation	biological_process	0.14254	1	1	260	2	3965	OG07240
GO:0030599	pectinesterase activity	molecular_function	0.1426	1	1	260	2	3965	OG16048
GO:0042545	cell wall modification	biological_process	0.1426	1	1	260	2	3965	OG16048
GO:0009607	response to biotic stimulus	biological_process	0.14309	1	5	260	40	3965	OG18916,OG17663,OG18657,OG06981,OG18659
GO:0006694	steroid biosynthetic process	biological_process	0.14353	1	2	260	12	3965	OG07055,OG07643
GO:0042151	nematocyst	cellular_component	0.14697	1	1	260	3	3965	OG16435
GO:0007519	skeletal muscle tissue development	biological_process	0.148	1	1	260	2	3965	OG06941
GO:0014706	striated muscle tissue development	biological_process	0.148	1	1	260	2	3965	OG06941
GO:0060537	muscle tissue development	biological_process	0.148	1	1	260	2	3965	OG06941
GO:0060538	skeletal muscle organ development	biological_process	0.148	1	1	260	2	3965	OG06941
GO:0030684	preribosome	cellular_component	0.1495	1	2	260	13	3965	OG04083,OG05241
GO:0071900	regulation of protein serine/threonine kinase activity	biological_process	0.14995	1	1	260	4	3965	OG07058
GO:0000793	condensed chromosome	cellular_component	0.15007	1	3	260	21	3965	OG05243,OG07535,OG17413
GO:0000012	single strand break repair	biological_process	0.15098	1	1	260	1	3965	OG01901
GO:0008146	sulfotransferase activity	molecular_function	0.15125	1	3	260	21	3965	OG07066,OG07673,OG16841
GO:0016358	dendrite development	biological_process	0.15259	1	1	260	2	3965	OG07230
GO:0048813	dendrite morphogenesis	biological_process	0.15259	1	1	260	2	3965	OG07230
GO:0048814	regulation of dendrite morphogenesis	biological_process	0.15259	1	1	260	2	3965	OG07230
GO:0050768	negative regulation of neurogenesis	biological_process	0.15259	1	1	260	2	3965	OG07230
GO:0050773	regulation of dendrite development	biological_process	0.15259	1	1	260	2	3965	OG07230
GO:0042967	acyl-carrier-protein biosynthetic process	biological_process	0.15323	1	3	260	27	3965	OG07419,OG07136,OG01817
GO:0031966	mitochondrial membrane	cellular_component	0.15352	1	6	260	51	3965	OG07535,OG07193,OG07734,OG02096,OG01255,OG07072
GO:0016469	proton-transporting two-sector ATPase complex	cellular_component	0.15417	1	5	260	45	3965	OG07058,OG01255,OG06916,OG16328,OG07072
GO:0004298	threonine-type endopeptidase activity	molecular_function	0.15457	1	2	260	8	3965	OG16373,OG06975
GO:0070003	threonine-type peptidase activity	molecular_function	0.15457	1	2	260	8	3965	OG16373,OG06975
GO:0006551	leucine metabolic process	biological_process	0.15506	1	2	260	8	3965	OG07643,OG18513
GO:0051726	regulation of cell cycle	biological_process	0.15514	1	4	260	35	3965	OG07230,OG07058,OG07804,OG06941
GO:0042138	meiotic DNA double-strand break formation	biological_process	0.15538	1	1	260	1	3965	OG04205
GO:0090305	nucleic acid phosphodiester bond hydrolysis	biological_process	0.15538	1	1	260	1	3965	OG04205
GO:0006812	cation transport	biological_process	0.15543	1	19	260	228	3965	OG16265,OG18922,OG07072,OG06916,OG18776,OG07220,OG07230,OG16328,OG18690,OG17120,OG01255,OG18480,OG07734,OG07058,OG17801,OG07079,OG07535,OG07643,OG18506
GO:0051049	regulation of transport	biological_process	0.15561	1	3	260	20	3965	OG07230,OG18197,OG18480
GO:0006810	transport	biological_process	0.15576	1	49	260	678	3965	OG04215,OG17506,OG07072,OG07220,OG07804,OG04513,OG16265,OG18922,OG05243,OG16328,OG07156,OG18049,OG07409,OG07884,OG05211,OG02022,OG18480,OG17120,OG07734,OG18506,OG07643,OG07527,OG17807,OG07193,OG17885,OG07535,OG18696,OG05267,OG06985,OG06916,OG18776,OG03327,OG06941,OG07240,OG18167,OG07230,OG18197,OG18690,OG18464,OG01255,OG16313,OG02124,OG04693,OG07525,OG18910,OG07058,OG16435,OG07079,OG17801
GO:0005845	mRNA cap binding complex	cellular_component	0.15728	1	1	260	3	3965	OG07918
GO:0034518	RNA cap binding complex	cellular_component	0.15728	1	1	260	3	3965	OG07918
GO:0051321	meiotic cell cycle	biological_process	0.15732	1	2	260	9	3965	OG07535,OG04205
GO:0008285	negative regulation of cell proliferation	biological_process	0.1605	1	1	260	3	3965	OG06941
GO:0040029	regulation of gene expression, epigenetic	biological_process	0.16143	1	1	260	3	3965	OG07240
GO:0015995	chlorophyll biosynthetic process	biological_process	0.16258	1	1	260	2	3965	OG16601
GO:0019685	photosynthesis, dark reaction	biological_process	0.16258	1	1	260	2	3965	OG16601
GO:0030493	bacteriochlorophyll metabolic process	biological_process	0.16258	1	1	260	2	3965	OG16601
GO:0030494	bacteriochlorophyll biosynthetic process	biological_process	0.16258	1	1	260	2	3965	OG16601
GO:0000976	transcription regulatory region sequence-specific DNA binding	molecular_function	0.16281	1	1	260	4	3965	OG03610
GO:0007623	circadian rhythm	biological_process	0.16281	1	1	260	4	3965	OG03610
GO:0032922	circadian regulation of gene expression	biological_process	0.16281	1	1	260	4	3965	OG03610
GO:0048511	rhythmic process	biological_process	0.16281	1	1	260	4	3965	OG03610
GO:0051234	establishment of localization	biological_process	0.1635	1	49	260	681	3965	OG07220,OG04215,OG17506,OG07072,OG18922,OG05243,OG04513,OG07804,OG16265,OG18049,OG07156,OG16328,OG05211,OG07884,OG07409,OG07734,OG02022,OG18480,OG17120,OG07527,OG18506,OG07643,OG07535,OG17885,OG07193,OG17807,OG03327,OG18776,OG06916,OG06985,OG05267,OG18696,OG06941,OG07230,OG18197,OG18167,OG07240,OG16313,OG02124,OG01255,OG18690,OG18464,OG18910,OG07525,OG04693,OG17801,OG07079,OG16435,OG07058
GO:0031399	regulation of protein modification process	biological_process	0.16555	1	3	260	25	3965	OG02227,OG07058,OG07346
GO:0035304	regulation of protein dephosphorylation	biological_process	0.16694	1	1	260	3	3965	OG02227
GO:0006779	porphyrin-containing compound biosynthetic process	biological_process	0.16759	1	2	260	14	3965	OG16601,OG07643
GO:0019888	protein phosphatase regulator activity	molecular_function	0.16888	1	1	260	4	3965	OG05241
GO:0006109	regulation of carbohydrate metabolic process	biological_process	0.17013	1	1	260	4	3965	OG16440
GO:0016597	amino acid binding	molecular_function	0.17182	1	1	260	4	3965	OG07619
GO:0031406	carboxylic acid binding	molecular_function	0.17182	1	1	260	4	3965	OG07619
GO:0042398	cellular modified amino acid biosynthetic process	biological_process	0.17283	1	3	260	27	3965	OG18111,OG03953,OG07546
GO:0050829	defense response to Gram-negative bacterium	biological_process	0.17284	1	1	260	2	3965	OG18659
GO:0007005	mitochondrion organization	biological_process	0.17409	1	4	260	36	3965	OG07535,OG07193,OG02022,OG06941
GO:0005751	mitochondrial respiratory chain complex IV	cellular_component	0.1751	1	1	260	1	3965	OG07734
GO:0008287	protein serine/threonine phosphatase complex	cellular_component	0.17584	1	1	260	4	3965	OG02227
GO:0032507	maintenance of protein location in cell	biological_process	0.17652	1	2	260	14	3965	OG07185,OG05243
GO:0045185	maintenance of protein location	biological_process	0.17652	1	2	260	14	3965	OG07185,OG05243
GO:0051235	maintenance of location	biological_process	0.17652	1	2	260	14	3965	OG07185,OG05243
GO:0051651	maintenance of location in cell	biological_process	0.17652	1	2	260	14	3965	OG07185,OG05243
GO:0019028	viral capsid	cellular_component	0.17807	1	8	260	88	3965	OG02709,OG16116,OG16378,OG07535,OG02856,OG06158,OG04533,OG02096
GO:0003873	6-phosphofructo-2-kinase activity	molecular_function	0.17863	1	1	260	4	3965	OG04933
GO:0008443	phosphofructokinase activity	molecular_function	0.17863	1	1	260	4	3965	OG04933
GO:0035258	steroid hormone receptor binding	molecular_function	0.17942	1	1	260	2	3965	OG07230
GO:0052689	carboxylic ester hydrolase activity	molecular_function	0.1799	1	2	260	14	3965	OG07771,OG16048
GO:0022843	voltage-gated cation channel activity	molecular_function	0.18055	1	3	260	22	3965	OG17801,OG18690,OG18480
GO:0016788	hydrolase activity, acting on ester bonds	molecular_function	0.18069	1	14	260	186	3965	OG03753,OG16867,OG02199,OG04803,OG18332,OG06158,OG07771,OG16422,OG02940,OG05267,OG16048,OG18056,OG18877,OG07804
GO:0006613	cotranslational protein targeting to membrane	biological_process	0.1817	1	3	260	23	3965	OG07527,OG05267,OG18910
GO:0010822	positive regulation of mitochondrion organization	biological_process	0.18187	1	1	260	2	3965	OG02022
GO:0090200	positive regulation of release of cytochrome c from mitochondria	biological_process	0.18187	1	1	260	2	3965	OG02022
GO:0019627	urea metabolic process	biological_process	0.18248	1	1	260	1	3965	OG18541
GO:0043419	urea catabolic process	biological_process	0.18248	1	1	260	1	3965	OG18541
GO:0010721	negative regulation of cell development	biological_process	0.18252	1	1	260	3	3965	OG07230
GO:0044282	small molecule catabolic process	biological_process	0.18301	1	3	260	23	3965	OG07643,OG18541,OG03520
GO:0044712	single-organism catabolic process	biological_process	0.18301	1	3	260	23	3965	OG18541,OG03520,OG07643
GO:0031345	negative regulation of cell projection organization	biological_process	0.1833	1	1	260	3	3965	OG07230
GO:0004497	monooxygenase activity	molecular_function	0.18346	1	2	260	13	3965	OG07836,OG07230
GO:0071555	cell wall organization	biological_process	0.18357	1	1	260	3	3965	OG16048
GO:0005741	mitochondrial outer membrane	cellular_component	0.18404	1	3	260	26	3965	OG02096,OG07193,OG07535
GO:0031968	organelle outer membrane	cellular_component	0.18404	1	3	260	26	3965	OG02096,OG07535,OG07193
GO:0007130	synaptonemal complex assembly	biological_process	0.18407	1	1	260	3	3965	OG07535
GO:0005740	mitochondrial envelope	cellular_component	0.18513	1	6	260	55	3965	OG01255,OG02096,OG07734,OG07072,OG07535,OG07193
GO:0004523	ribonuclease H activity	molecular_function	0.18516	1	1	260	1	3965	OG18332
GO:0005783	endoplasmic reticulum	cellular_component	0.18556	1	6	260	65	3965	OG02693,OG04911,OG07646,OG02124,OG07663,OG18910
GO:0006909	phagocytosis	biological_process	0.18727	1	1	260	1	3965	OG18197
GO:0045806	negative regulation of endocytosis	biological_process	0.18727	1	1	260	1	3965	OG18197
GO:0050764	regulation of phagocytosis	biological_process	0.18727	1	1	260	1	3965	OG18197
GO:0050765	negative regulation of phagocytosis	biological_process	0.18727	1	1	260	1	3965	OG18197
GO:0032991	macromolecular complex	cellular_component	0.18802	1	67	260	913	3965	OG07286,OG06158,OG07527,OG18508,OG16906,OG07193,OG16828,OG18480,OG07734,OG07346,OG01906,OG17462,OG18541,OG02096,OG16422,OG06999,OG04599,OG07072,OG07619,OG05243,OG17413,OG18910,OG07696,OG07546,OG07058,OG18690,OG02124,OG02693,OG07936,OG09948,OG18167,OG16373,OG07185,OG16128,OG03953,OG18548,OG07761,OG07535,OG02022,OG07918,OG16328,OG16763,OG07884,OG07220,OG16146,OG07804,OG18922,OG05185,OG07525,OG06975…
GO:0000280	nuclear division	biological_process	0.18802	1	3	260	25	3965	OG06941,OG17413,OG07230
GO:0007067	mitosis	biological_process	0.18802	1	3	260	25	3965	OG07230,OG17413,OG06941
GO:0009152	purine ribonucleotide biosynthetic process	biological_process	0.18859	1	3	260	24	3965	OG07072,OG01255,OG07058
GO:0006769	nicotinamide metabolic process	biological_process	0.18877	1	1	260	4	3965	OG03060
GO:0009820	alkaloid metabolic process	biological_process	0.18877	1	1	260	4	3965	OG03060
GO:0046497	nicotinate nucleotide metabolic process	biological_process	0.18877	1	1	260	4	3965	OG03060
GO:0043066	negative regulation of apoptotic process	biological_process	0.18918	1	2	260	12	3965	OG07230,OG03487
GO:0043069	negative regulation of programmed cell death	biological_process	0.18918	1	2	260	12	3965	OG03487,OG07230
GO:0060548	negative regulation of cell death	biological_process	0.18918	1	2	260	12	3965	OG07230,OG03487
GO:0009396	folic acid-containing compound biosynthetic process	biological_process	0.18972	1	2	260	15	3965	OG18111,OG07546
GO:0030955	potassium ion binding	molecular_function	0.19176	1	2	260	12	3965	OG17801,OG18690
GO:0031420	alkali metal ion binding	molecular_function	0.19176	1	2	260	12	3965	OG17801,OG18690
GO:0043248	proteasome assembly	biological_process	0.19184	1	2	260	14	3965	OG04911,OG07646
GO:0005184	neuropeptide hormone activity	molecular_function	0.19216	1	1	260	4	3965	OG00707
GO:0019064	viral entry into host cell via membrane fusion with the plasma membrane	biological_process	0.19254	1	1	260	3	3965	OG05267
GO:0030260	entry into host cell	biological_process	0.19254	1	1	260	3	3965	OG05267
GO:0044409	entry into host	biological_process	0.19254	1	1	260	3	3965	OG05267
GO:0046718	viral entry into host cell	biological_process	0.19254	1	1	260	3	3965	OG05267
GO:0051806	entry into cell of other organism involved in symbiotic interaction	biological_process	0.19254	1	1	260	3	3965	OG05267
GO:0051828	entry into other organism involved in symbiotic interaction	biological_process	0.19254	1	1	260	3	3965	OG05267
GO:0009967	positive regulation of signal transduction	biological_process	0.19305	1	3	260	21	3965	OG07143,OG03487,OG06941
GO:0006544	glycine metabolic process	biological_process	0.19406	1	1	260	5	3965	OG18111
GO:0005540	hyaluronic acid binding	molecular_function	0.1963	1	1	260	4	3965	OG07054
GO:0002028	regulation of sodium ion transport	biological_process	0.19671	1	1	260	3	3965	OG07230
GO:0022898	regulation of transmembrane transporter activity	biological_process	0.19671	1	1	260	3	3965	OG07230
GO:0032409	regulation of transporter activity	biological_process	0.19671	1	1	260	3	3965	OG07230
GO:0032412	regulation of ion transmembrane transporter activity	biological_process	0.19671	1	1	260	3	3965	OG07230
GO:0034220	ion transmembrane transport	biological_process	0.19682	1	7	260	71	3965	OG07230,OG07058,OG06916,OG18480,OG01255,OG07072,OG16328
GO:0019208	phosphatase regulator activity	molecular_function	0.19759	1	1	260	5	3965	OG05241
GO:0007517	muscle organ development	biological_process	0.19891	1	1	260	3	3965	OG06941
GO:0061061	muscle structure development	biological_process	0.19891	1	1	260	3	3965	OG06941
GO:0005326	neurotransmitter transporter activity	molecular_function	0.19907	1	1	260	3	3965	OG16265
GO:0005328	neurotransmitter:sodium symporter activity	molecular_function	0.19907	1	1	260	3	3965	OG16265
GO:0005789	endoplasmic reticulum membrane	cellular_component	0.20032	1	4	260	38	3965	OG02693,OG18910,OG07663,OG02124
GO:0010212	response to ionizing radiation	biological_process	0.20185	1	1	260	3	3965	OG07240
GO:0005784	Sec61 translocon complex	cellular_component	0.20221	1	1	260	2	3965	OG18910
GO:0071256	translocon complex	cellular_component	0.20221	1	1	260	2	3965	OG18910
GO:0006164	purine nucleotide biosynthetic process	biological_process	0.20418	1	3	260	25	3965	OG01255,OG07072,OG07058
GO:0008616	queuosine biosynthetic process	biological_process	0.20423	1	1	260	4	3965	OG03374
GO:0046116	queuosine metabolic process	biological_process	0.20423	1	1	260	4	3965	OG03374
GO:0009260	ribonucleotide biosynthetic process	biological_process	0.20425	1	3	260	25	3965	OG07072,OG01255,OG07058
GO:0046390	ribose phosphate biosynthetic process	biological_process	0.20425	1	3	260	25	3965	OG01255,OG07072,OG07058
GO:0034703	cation channel complex	cellular_component	0.20426	1	3	260	23	3965	OG17801,OG18480,OG18690
GO:0030133	transport vesicle	cellular_component	0.20686	1	3	260	20	3965	OG06941,OG07535,OG07804
GO:0007129	synapsis	biological_process	0.20971	1	1	260	4	3965	OG07535
GO:0070192	chromosome organization involved in meiosis	biological_process	0.20971	1	1	260	4	3965	OG07535
GO:0070193	synaptonemal complex organization	biological_process	0.20971	1	1	260	4	3965	OG07535
GO:0005261	cation channel activity	molecular_function	0.20973	1	5	260	50	3965	OG07079,OG17801,OG18480,OG17120,OG18690
GO:0019200	carbohydrate kinase activity	molecular_function	0.21	1	1	260	5	3965	OG04933
GO:0010647	positive regulation of cell communication	biological_process	0.21002	1	3	260	22	3965	OG07143,OG06941,OG03487
GO:0023056	positive regulation of signaling	biological_process	0.21002	1	3	260	22	3965	OG07143,OG06941,OG03487
GO:0042127	regulation of cell proliferation	biological_process	0.21011	1	2	260	13	3965	OG07240,OG06941
GO:0003682	chromatin binding	molecular_function	0.21067	1	2	260	13	3965	OG16601,OG11703
GO:0030269	tetrahydromethanopterin S-methyltransferase activity	molecular_function	0.21117	1	1	260	4	3965	OG07546
GO:0042086	5-methyl-5,6,7,8-tetrahydromethanopterin-dependent methyltransferase activity	molecular_function	0.21117	1	1	260	4	3965	OG07546
GO:0051537	2 iron, 2 sulfur cluster binding	molecular_function	0.21187	1	1	260	5	3965	OG04599
GO:0010769	regulation of cell morphogenesis involved in differentiation	biological_process	0.21215	1	1	260	4	3965	OG07230
GO:0045095	keratin filament	cellular_component	0.21221	1	1	260	5	3965	OG05185
GO:0004526	ribonuclease P activity	molecular_function	0.21315	1	1	260	3	3965	OG06158
GO:0004549	tRNA-specific ribonuclease activity	molecular_function	0.21315	1	1	260	3	3965	OG06158
GO:0030677	ribonuclease P complex	cellular_component	0.21315	1	1	260	3	3965	OG06158
GO:0019363	pyridine nucleotide biosynthetic process	biological_process	0.21338	1	1	260	4	3965	OG03060
GO:0034702	ion channel complex	cellular_component	0.21541	1	3	260	24	3965	OG18480,OG18690,OG17801
GO:0004511	tyrosine 3-monooxygenase activity	molecular_function	0.21629	1	1	260	3	3965	OG07836
GO:0008239	dipeptidyl-peptidase activity	molecular_function	0.21859	1	1	260	3	3965	OG16987
GO:0070009	serine-type aminopeptidase activity	molecular_function	0.21859	1	1	260	3	3965	OG16987
GO:0051179	localization	biological_process	0.22036	1	50	260	717	3965	OG07058,OG16435,OG17801,OG07079,OG07525,OG04693,OG18910,OG18464,OG18690,OG01255,OG02124,OG16313,OG18167,OG07240,OG18197,OG07230,OG06941,OG07185,OG05267,OG18696,OG06985,OG18776,OG06916,OG03327,OG17807,OG07193,OG17885,OG07535,OG18506,OG07643,OG07527,OG18480,OG02022,OG17120,OG07734,OG07409,OG07884,OG05211,OG16328,OG07156,OG18049,OG16265,OG07804,OG04513,OG05243,OG18922,OG07072,OG17506,OG04215,OG07220
GO:0006760	folic acid-containing compound metabolic process	biological_process	0.22079	1	2	260	17	3965	OG07546,OG18111
GO:0005667	transcription factor complex	cellular_component	0.22124	1	18	260	245	3965	OG17462,OG18541,OG07048,OG06999,OG16763,OG16422,OG18167,OG16146,OG07220,OG07619,OG03327,OG05243,OG18508,OG07286,OG18051,OG16828,OG02124,OG07936
GO:0044432	endoplasmic reticulum part	cellular_component	0.22151	1	4	260	40	3965	OG18910,OG07663,OG02124,OG02693
GO:0006612	protein targeting to membrane	biological_process	0.22156	1	3	260	25	3965	OG05267,OG18910,OG07527
GO:0006749	glutathione metabolic process	biological_process	0.22181	1	1	260	5	3965	OG03953
GO:0022402	cell cycle process	biological_process	0.22216	1	8	260	97	3965	OG07230,OG07535,OG04205,OG17413,OG06941,OG07668,OG05243,OG05267
GO:0005227	calcium activated cation channel activity	molecular_function	0.22258	1	1	260	5	3965	OG07079
GO:0015269	calcium-activated potassium channel activity	molecular_function	0.22258	1	1	260	5	3965	OG07079
GO:0046873	metal ion transmembrane transporter activity	molecular_function	0.22269	1	9	260	106	3965	OG16265,OG07220,OG18480,OG17120,OG18690,OG07535,OG07079,OG17801,OG18506
GO:0042559	pteridine-containing compound biosynthetic process	biological_process	0.22297	1	2	260	16	3965	OG07546,OG18111
GO:0051128	regulation of cellular component organization	biological_process	0.2239	1	5	260	48	3965	OG06941,OG02022,OG07230,OG18197,OG07240
GO:0009081	branched-chain amino acid metabolic process	biological_process	0.22392	1	2	260	12	3965	OG07643,OG18513
GO:0000940	condensed chromosome outer kinetochore	cellular_component	0.22405	1	2	260	13	3965	OG17413,OG05243
GO:2000026	regulation of multicellular organismal development	biological_process	0.22543	1	2	260	17	3965	OG07230,OG03487
GO:0003887	DNA-directed DNA polymerase activity	molecular_function	0.22624	1	2	260	15	3965	OG05241,OG07276
GO:0048610	cellular process involved in reproduction	biological_process	0.22867	1	4	260	37	3965	OG02476,OG05267,OG04205,OG07535
GO:0004175	endopeptidase activity	molecular_function	0.22981	1	10	260	126	3965	OG07244,OG07185,OG07658,OG07890,OG06975,OG16373,OG16328,OG18159,OG16987,OG07403
GO:0007283	spermatogenesis	biological_process	0.23072	1	2	260	11	3965	OG18332,OG18697
GO:0048232	male gamete generation	biological_process	0.23072	1	2	260	11	3965	OG18697,OG18332
GO:0043648	dicarboxylic acid metabolic process	biological_process	0.23288	1	2	260	17	3965	OG18111,OG07546
GO:0000502	proteasome complex	cellular_component	0.23288	1	2	260	11	3965	OG06975,OG16373
GO:0005839	proteasome core complex	cellular_component	0.23288	1	2	260	11	3965	OG16373,OG06975
GO:0030518	intracellular steroid hormone receptor signaling pathway	biological_process	0.23408	1	1	260	3	3965	OG07230
GO:0030522	intracellular receptor signaling pathway	biological_process	0.23408	1	1	260	3	3965	OG07230
GO:0005739	mitochondrion	cellular_component	0.23414	1	9	260	100	3965	OG17422,OG07072,OG03487,OG07734,OG02022,OG01255,OG07193,OG07535,OG02096
GO:0004565	beta-galactosidase activity	molecular_function	0.23421	1	1	260	3	3965	OG07696
GO:0009341	beta-galactosidase complex	cellular_component	0.23421	1	1	260	3	3965	OG07696
GO:0007016	cytoskeletal anchoring at plasma membrane	biological_process	0.23428	1	1	260	5	3965	OG07185
GO:0010975	regulation of neuron projection development	biological_process	0.23561	1	1	260	4	3965	OG07230
GO:0045664	regulation of neuron differentiation	biological_process	0.23561	1	1	260	4	3965	OG07230
GO:0050767	regulation of neurogenesis	biological_process	0.23561	1	1	260	4	3965	OG07230
GO:0051960	regulation of nervous system development	biological_process	0.23561	1	1	260	4	3965	OG07230
GO:0000795	synaptonemal complex	cellular_component	0.23561	1	1	260	4	3965	OG07535
GO:0044454	nuclear chromosome part	cellular_component	0.23578	1	3	260	27	3965	OG17413,OG05243,OG07535
GO:0003857	3-hydroxyacyl-CoA dehydrogenase activity	molecular_function	0.23824	1	1	260	5	3965	OG07643
GO:0006550	isoleucine catabolic process	biological_process	0.23824	1	1	260	5	3965	OG07643
GO:0006552	leucine catabolic process	biological_process	0.23824	1	1	260	5	3965	OG07643
GO:0006574	valine catabolic process	biological_process	0.23824	1	1	260	5	3965	OG07643
GO:0009083	branched-chain amino acid catabolic process	biological_process	0.23824	1	1	260	5	3965	OG07643
GO:0018874	benzoate metabolic process	biological_process	0.23824	1	1	260	5	3965	OG07643
GO:0006000	fructose metabolic process	biological_process	0.23836	1	2	260	13	3965	OG18298,OG04933
GO:0044212	transcription regulatory region DNA binding	molecular_function	0.23868	1	1	260	6	3965	OG03610
GO:0022836	gated channel activity	molecular_function	0.23943	1	5	260	51	3965	OG18690,OG17120,OG18480,OG07079,OG17801
GO:0022839	ion gated channel activity	molecular_function	0.23943	1	5	260	51	3965	OG17801,OG07079,OG18480,OG17120,OG18690
GO:0004536	deoxyribonuclease activity	molecular_function	0.23955	1	3	260	29	3965	OG07804,OG16422,OG05267
GO:0008521	acetyl-CoA transporter activity	molecular_function	0.23981	1	1	260	3	3965	OG16313
GO:0015876	acetyl-CoA transport	biological_process	0.23981	1	1	260	3	3965	OG16313
GO:0015916	fatty-acyl-CoA transport	biological_process	0.23981	1	1	260	3	3965	OG16313
GO:0051182	coenzyme transport	biological_process	0.23981	1	1	260	3	3965	OG16313
GO:0051185	coenzyme transporter activity	molecular_function	0.23981	1	1	260	3	3965	OG16313
GO:1901337	thioester transport	biological_process	0.23981	1	1	260	3	3965	OG16313
GO:0000777	condensed chromosome kinetochore	cellular_component	0.24097	1	2	260	14	3965	OG05243,OG17413
GO:0000779	condensed chromosome, centromeric region	cellular_component	0.24097	1	2	260	14	3965	OG17413,OG05243
GO:0019871	sodium channel inhibitor activity	molecular_function	0.24169	1	1	260	5	3965	OG16435
GO:0030100	regulation of endocytosis	biological_process	0.24182	1	1	260	2	3965	OG18197
GO:0048285	organelle fission	biological_process	0.24225	1	3	260	29	3965	OG07230,OG17413,OG06941
GO:0004476	mannose-6-phosphate isomerase activity	molecular_function	0.24272	1	1	260	2	3965	OG18298
GO:0033044	regulation of chromosome organization	biological_process	0.24301	1	1	260	4	3965	OG07240
GO:0035303	regulation of dephosphorylation	biological_process	0.24376	1	1	260	5	3965	OG02227
GO:0000003	reproduction	biological_process	0.24387	1	8	260	95	3965	OG04205,OG18332,OG18697,OG07535,OG05267,OG02476,OG07668,OG05243
GO:0044429	mitochondrial part	cellular_component	0.24505	1	6	260	61	3965	OG07193,OG07535,OG07072,OG07734,OG02096,OG01255
GO:0010821	regulation of mitochondrion organization	biological_process	0.24566	1	1	260	3	3965	OG02022
GO:0090199	regulation of release of cytochrome c from mitochondria	biological_process	0.24566	1	1	260	3	3965	OG02022
GO:0097193	intrinsic apoptotic signaling pathway	biological_process	0.24566	1	1	260	3	3965	OG02022
GO:2001233	regulation of apoptotic signaling pathway	biological_process	0.24566	1	1	260	3	3965	OG02022
GO:0030001	metal ion transport	biological_process	0.24659	1	11	260	138	3965	OG18690,OG17120,OG18480,OG07220,OG18776,OG07230,OG07079,OG17801,OG07535,OG18506,OG07643
GO:0006887	exocytosis	biological_process	0.24796	1	2	260	17	3965	OG07525,OG02022
GO:0016810	hydrolase activity, acting on carbon-nitrogen (but not peptide) bonds	molecular_function	0.24808	1	2	260	16	3965	OG07240,OG07098
GO:0042157	lipoprotein metabolic process	biological_process	0.24914	1	3	260	28	3965	OG07535,OG07240,OG17807
GO:0022857	transmembrane transporter activity	molecular_function	0.24926	1	20	260	262	3965	OG07220,OG06916,OG07072,OG18922,OG16265,OG16328,OG05211,OG07409,OG18167,OG01255,OG18480,OG17120,OG07734,OG18690,OG18464,OG18506,OG17801,OG07079,OG07535,OG07058
GO:0007276	gamete generation	biological_process	0.24974	1	3	260	24	3965	OG18697,OG18332,OG02476
GO:0006308	DNA catabolic process	biological_process	0.24976	1	3	260	30	3965	OG16422,OG07804,OG05267
GO:0005791	rough endoplasmic reticulum	cellular_component	0.2509	1	1	260	3	3965	OG18910
GO:0030867	rough endoplasmic reticulum membrane	cellular_component	0.2509	1	1	260	3	3965	OG18910
GO:0006013	mannose metabolic process	biological_process	0.25402	1	2	260	14	3965	OG18298,OG04933
GO:0009036	Type II site-specific deoxyribonuclease activity	molecular_function	0.25539	1	1	260	5	3965	OG05267
GO:0009307	DNA restriction-modification system	biological_process	0.25539	1	1	260	5	3965	OG05267
GO:0009359	Type II site-specific deoxyribonuclease complex	cellular_component	0.25539	1	1	260	5	3965	OG05267
GO:0015666	restriction endodeoxyribonuclease activity	molecular_function	0.25539	1	1	260	5	3965	OG05267
GO:0044355	clearance of foreign intracellular DNA	biological_process	0.25539	1	1	260	5	3965	OG05267
GO:0016023	cytoplasmic membrane-bounded vesicle	cellular_component	0.256	1	4	260	37	3965	OG07535,OG07804,OG06941,OG03359
GO:0008608	attachment of spindle microtubules to kinetochore	biological_process	0.2561	1	1	260	4	3965	OG05243
GO:0034453	microtubule anchoring	biological_process	0.2561	1	1	260	4	3965	OG05243
GO:0072522	purine-containing compound biosynthetic process	biological_process	0.25612	1	3	260	28	3965	OG07058,OG07072,OG01255
GO:0044765	single-organism transport	biological_process	0.25648	1	36	260	500	3965	OG18464,OG18690,OG02124,OG16313,OG01255,OG07058,OG17801,OG07079,OG18910,OG07525,OG05267,OG18696,OG06916,OG18776,OG18197,OG07230,OG07240,OG18167,OG07734,OG18480,OG02022,OG17120,OG07193,OG17807,OG07535,OG07643,OG18506,OG07527,OG07804,OG16265,OG18922,OG07072,OG07220,OG07409,OG05211,OG16328
GO:0051188	cofactor biosynthetic process	biological_process	0.25652	1	5	260	57	3965	OG07643,OG07546,OG03060,OG16601,OG18111
GO:0072594	establishment of protein localization to organelle	biological_process	0.25679	1	3	260	31	3965	OG07527,OG05267,OG07193
GO:0019318	hexose metabolic process	biological_process	0.25768	1	4	260	42	3965	OG04933,OG07696,OG02929,OG18298
GO:0009057	macromolecule catabolic process	biological_process	0.25773	1	8	260	93	3965	OG16422,OG16373,OG06975,OG07696,OG07839,OG07804,OG16440,OG05267
GO:0035257	nuclear hormone receptor binding	molecular_function	0.25828	1	1	260	4	3965	OG07230
GO:0051427	hormone receptor binding	molecular_function	0.25828	1	1	260	4	3965	OG07230
GO:0045596	negative regulation of cell differentiation	biological_process	0.25912	1	1	260	4	3965	OG07230
GO:0051093	negative regulation of developmental process	biological_process	0.25912	1	1	260	4	3965	OG07230
GO:0009620	response to fungus	biological_process	0.26012	1	1	260	4	3965	OG18916
GO:0050832	defense response to fungus	biological_process	0.26012	1	1	260	4	3965	OG18916
GO:0048468	cell development	biological_process	0.26181	1	3	260	28	3965	OG06941,OG02476,OG07230
GO:0048584	positive regulation of response to stimulus	biological_process	0.26215	1	3	260	24	3965	OG07143,OG03487,OG06941
GO:0005874	microtubule	cellular_component	0.26251	1	3	260	24	3965	OG07884,OG05243,OG18548
GO:0060284	regulation of cell development	biological_process	0.26261	1	1	260	5	3965	OG07230
GO:0031344	regulation of cell projection organization	biological_process	0.26272	1	1	260	5	3965	OG07230
GO:0019855	calcium channel inhibitor activity	molecular_function	0.26325	1	1	260	7	3965	OG07884
GO:0015925	galactosidase activity	molecular_function	0.2638	1	1	260	4	3965	OG07696
GO:0006118	electron transport	biological_process	0.26459	1	5	260	59	3965	OG07342,OG16128,OG04599,OG06915,OG04341
GO:0007212	dopamine receptor signaling pathway	biological_process	0.26488	1	1	260	3	3965	OG06941
GO:0005996	monosaccharide metabolic process	biological_process	0.26501	1	4	260	43	3965	OG07696,OG04933,OG18298,OG02929
GO:0009898	internal side of plasma membrane	cellular_component	0.26688	1	1	260	5	3965	OG06941
GO:0031234	extrinsic to internal side of plasma membrane	cellular_component	0.26688	1	1	260	5	3965	OG06941
GO:0044265	cellular macromolecule catabolic process	biological_process	0.26835	1	7	260	82	3965	OG16440,OG05267,OG07804,OG16422,OG06975,OG16373,OG07839
GO:0042558	pteridine-containing compound metabolic process	biological_process	0.26952	1	2	260	19	3965	OG18111,OG07546
GO:0008312	7S RNA binding	molecular_function	0.26983	1	1	260	6	3965	OG07527
GO:0016782	transferase activity, transferring sulfur-containing groups	molecular_function	0.27117	1	3	260	26	3965	OG07066,OG07673,OG16841
GO:0010628	positive regulation of gene expression	biological_process	0.2737	1	2	260	18	3965	OG07240,OG07230
GO:0045893	positive regulation of transcription, DNA-dependent	biological_process	0.2737	1	2	260	18	3965	OG07240,OG07230
GO:0000975	regulatory region DNA binding	molecular_function	0.27464	1	1	260	7	3965	OG03610
GO:0001067	regulatory region nucleic acid binding	molecular_function	0.27464	1	1	260	7	3965	OG03610
GO:0010604	positive regulation of macromolecule metabolic process	biological_process	0.27468	1	3	260	32	3965	OG02227,OG07230,OG07240
GO:0034357	photosynthetic membrane	cellular_component	0.27498	1	2	260	21	3965	OG04599,OG01906
GO:0008652	cellular amino acid biosynthetic process	biological_process	0.27808	1	4	260	46	3965	OG18513,OG18111,OG07546,OG03953
GO:0030176	integral to endoplasmic reticulum membrane	cellular_component	0.27846	1	2	260	15	3965	OG07663,OG18910
GO:0031227	intrinsic to endoplasmic reticulum membrane	cellular_component	0.27846	1	2	260	15	3965	OG07663,OG18910
GO:0016679	oxidoreductase activity, acting on diphenols and related substances as donors	molecular_function	0.27874	1	1	260	6	3965	OG04599
GO:0022603	regulation of anatomical structure morphogenesis	biological_process	0.27899	1	2	260	18	3965	OG07230,OG03487
GO:0044445	cytosolic part	cellular_component	0.27914	1	3	260	24	3965	OG07804,OG07535,OG07546
GO:0042651	thylakoid membrane	cellular_component	0.2792	1	1	260	5	3965	OG04599
GO:0000278	mitotic cell cycle	biological_process	0.27942	1	3	260	31	3965	OG17413,OG06941,OG07230
GO:0003777	microtubule motor activity	molecular_function	0.27971	1	2	260	13	3965	OG07884,OG18548
GO:0043566	structure-specific DNA binding	molecular_function	0.28013	1	2	260	17	3965	OG07535,OG11354
GO:0031988	membrane-bounded vesicle	cellular_component	0.28256	1	4	260	39	3965	OG06941,OG03359,OG07535,OG07804
GO:0019953	sexual reproduction	biological_process	0.28278	1	3	260	27	3965	OG02476,OG18332,OG18697
GO:0043605	cellular amide catabolic process	biological_process	0.28369	1	1	260	4	3965	OG18541
GO:0006359	regulation of transcription from RNA polymerase III promoter	biological_process	0.28521	1	1	260	3	3965	OG07187
GO:0030312	external encapsulating structure	cellular_component	0.2859	1	3	260	29	3965	OG16048,OG01817,OG02476
GO:0009061	anaerobic respiration	biological_process	0.29018	1	1	260	6	3965	OG07546
GO:0015948	methanogenesis	biological_process	0.29018	1	1	260	6	3965	OG07546
GO:0015975	energy derivation by oxidation of reduced inorganic compounds	biological_process	0.29018	1	1	260	6	3965	OG07546
GO:0043447	alkane biosynthetic process	biological_process	0.29018	1	1	260	6	3965	OG07546
GO:0000103	sulfate assimilation	biological_process	0.29127	1	1	260	5	3965	OG07066
GO:0004020	adenylylsulfate kinase activity	molecular_function	0.29127	1	1	260	5	3965	OG07066
GO:0009539	photosystem II reaction center	cellular_component	0.29219	1	1	260	7	3965	OG01906
GO:0008277	regulation of G-protein coupled receptor protein signaling pathway	biological_process	0.29366	1	1	260	5	3965	OG06941
GO:0016747	transferase activity, transferring acyl groups other than amino-acyl groups	molecular_function	0.2942	1	3	260	34	3965	OG01817,OG07136,OG07419
GO:0046148	pigment biosynthetic process	biological_process	0.29446	1	2	260	19	3965	OG07643,OG16601
GO:0008565	protein transporter activity	molecular_function	0.29448	1	2	260	20	3965	OG05243,OG04513
GO:0006818	hydrogen transport	biological_process	0.29723	1	7	260	75	3965	OG18922,OG07058,OG01255,OG06916,OG07734,OG16328,OG07072
GO:0015992	proton transport	biological_process	0.29723	1	7	260	75	3965	OG01255,OG06916,OG07734,OG16328,OG07072,OG18922,OG07058
GO:0006836	neurotransmitter transport	biological_process	0.2998	1	1	260	5	3965	OG16265
GO:0008289	lipid binding	molecular_function	0.30015	1	5	260	66	3965	OG07619,OG07535,OG04175,OG07147,OG17807
GO:0005618	cell wall	cellular_component	0.30088	1	1	260	5	3965	OG16048
GO:0072525	pyridine-containing compound biosynthetic process	biological_process	0.3024	1	1	260	6	3965	OG03060
GO:0016042	lipid catabolic process	biological_process	0.30344	1	2	260	21	3965	OG03520,OG07230
GO:0010941	regulation of cell death	biological_process	0.30412	1	4	260	42	3965	OG02022,OG03487,OG07230,OG16122
GO:0042981	regulation of apoptotic process	biological_process	0.30412	1	4	260	42	3965	OG03487,OG02022,OG16122,OG07230
GO:0043067	regulation of programmed cell death	biological_process	0.30412	1	4	260	42	3965	OG02022,OG03487,OG07230,OG16122
GO:0005544	calcium-dependent phospholipid binding	molecular_function	0.30428	1	1	260	6	3965	OG07147
GO:0003713	transcription coactivator activity	molecular_function	0.3057	1	1	260	6	3965	OG02124
GO:0030177	positive regulation of Wnt receptor signaling pathway	biological_process	0.30625	1	1	260	4	3965	OG07143
GO:0090263	positive regulation of canonical Wnt receptor signaling pathway	biological_process	0.30625	1	1	260	4	3965	OG07143
GO:0045766	positive regulation of angiogenesis	biological_process	0.30761	1	1	260	7	3965	OG03487
GO:0019354	siroheme biosynthetic process	biological_process	0.30951	1	1	260	8	3965	OG07643
GO:0043115	precorrin-2 dehydrogenase activity	molecular_function	0.30951	1	1	260	8	3965	OG07643
GO:0046156	siroheme metabolic process	biological_process	0.30951	1	1	260	8	3965	OG07643
GO:0033647	host intracellular organelle	cellular_component	0.31234	1	2	260	19	3965	OG07220,OG18541
GO:0033648	host intracellular membrane-bounded organelle	cellular_component	0.31234	1	2	260	19	3965	OG07220,OG18541
GO:0042025	host cell nucleus	cellular_component	0.31234	1	2	260	19	3965	OG07220,OG18541
GO:0000228	nuclear chromosome	cellular_component	0.31267	1	3	260	32	3965	OG07535,OG05243,OG17413
GO:0045116	protein neddylation	biological_process	0.31317	1	1	260	5	3965	OG03398
GO:0016055	Wnt receptor signaling pathway	biological_process	0.31373	1	2	260	18	3965	OG07143,OG02724
GO:0044702	single organism reproductive process	biological_process	0.31434	1	3	260	28	3965	OG02476,OG18697,OG18332
GO:0048500	signal recognition particle	cellular_component	0.31442	1	1	260	7	3965	OG07527
GO:0051260	protein homooligomerization	biological_process	0.31458	1	1	260	7	3965	OG18480
GO:0008172	S-methyltransferase activity	molecular_function	0.31525	1	1	260	6	3965	OG07546
GO:0003714	transcription corepressor activity	molecular_function	0.31535	1	1	260	5	3965	OG07048
GO:1901607	alpha-amino acid biosynthetic process	biological_process	0.31602	1	3	260	32	3965	OG18111,OG18513,OG07546
GO:0051254	positive regulation of RNA metabolic process	biological_process	0.31698	1	2	260	20	3965	OG07230,OG07240
GO:0031967	organelle envelope	cellular_component	0.31722	1	6	260	69	3965	OG07072,OG01255,OG02096,OG07734,OG07193,OG07535
GO:0031410	cytoplasmic vesicle	cellular_component	0.31908	1	4	260	40	3965	OG07535,OG07804,OG06941,OG03359
GO:0009890	negative regulation of biosynthetic process	biological_process	0.31937	1	2	260	17	3965	OG07240,OG07780
GO:0045735	nutrient reservoir activity	molecular_function	0.32077	1	1	260	7	3965	OG17136
GO:0015740	C4-dicarboxylate transport	biological_process	0.32249	1	1	260	5	3965	OG07804
GO:0015743	malate transport	biological_process	0.32249	1	1	260	5	3965	OG07804
GO:0043122	regulation of I-kappaB kinase/NF-kappaB cascade	biological_process	0.32304	1	1	260	8	3965	OG03487
GO:0043123	positive regulation of I-kappaB kinase/NF-kappaB cascade	biological_process	0.32304	1	1	260	8	3965	OG03487
GO:0016491	oxidoreductase activity	molecular_function	0.32308	1	21	260	295	3965	OG06999,OG07048,OG07230,OG18049,OG16562,OG18922,OG07806,OG03953,OG04599,OG18111,OG03229,OG03520,OG03227,OG07643,OG07088,OG07055,OG04341,OG07734,OG18333,OG07836,OG11354
GO:0051225	spindle assembly	biological_process	0.32316	1	1	260	5	3965	OG05267
GO:0006687	glycosphingolipid metabolic process	biological_process	0.32374	1	1	260	6	3965	OG07696
GO:0034061	DNA polymerase activity	molecular_function	0.32466	1	2	260	20	3965	OG05241,OG07276
GO:0016053	organic acid biosynthetic process	biological_process	0.32497	1	5	260	62	3965	OG18111,OG18513,OG07546,OG03953,OG07643
GO:0046394	carboxylic acid biosynthetic process	biological_process	0.32497	1	5	260	62	3965	OG18111,OG18513,OG07643,OG07546,OG03953
GO:0004252	serine-type endopeptidase activity	molecular_function	0.32655	1	4	260	42	3965	OG18159,OG07185,OG16987,OG07403
GO:0016888	endodeoxyribonuclease activity, producing 5'-phosphomonoesters	molecular_function	0.32803	1	1	260	7	3965	OG05267
GO:0016503	pheromone receptor activity	molecular_function	0.32822	1	1	260	4	3965	OG05211
GO:0051287	NAD binding	molecular_function	0.32823	1	2	260	21	3965	OG07643,OG07806
GO:0042470	melanosome	cellular_component	0.32914	1	1	260	6	3965	OG03359
GO:0048770	pigment granule	cellular_component	0.32914	1	1	260	6	3965	OG03359
GO:0016714	oxidoreductase activity, acting on paired donors, with incorporation or reduction of molecular oxygen, reduced pteridine as one donor, and incorporation of one atom of oxygen	molecular_function	0.33081	1	1	260	5	3965	OG07836
GO:0010564	regulation of cell cycle process	biological_process	0.33101	1	2	260	20	3965	OG07230,OG06941
GO:0045121	membrane raft	cellular_component	0.33166	1	1	260	3	3965	OG06941
GO:0008484	sulfuric ester hydrolase activity	molecular_function	0.33185	1	1	260	9	3965	OG02199
GO:0001525	angiogenesis	biological_process	0.33215	1	1	260	8	3965	OG03487
GO:0045765	regulation of angiogenesis	biological_process	0.33215	1	1	260	8	3965	OG03487
GO:0048514	blood vessel morphogenesis	biological_process	0.33215	1	1	260	8	3965	OG03487
GO:1901342	regulation of vasculature development	biological_process	0.33215	1	1	260	8	3965	OG03487
GO:0031023	microtubule organizing center organization	biological_process	0.33273	1	1	260	8	3965	OG05267
GO:0030141	secretory granule	cellular_component	0.3336	1	1	260	6	3965	OG06941
GO:0072686	mitotic spindle	cellular_component	0.33489	1	1	260	7	3965	OG17413
GO:0032504	multicellular organism reproduction	biological_process	0.33605	1	3	260	30	3965	OG02476,OG18332,OG18697
GO:0048609	multicellular organismal reproductive process	biological_process	0.33605	1	3	260	30	3965	OG18332,OG18697,OG02476
GO:0044242	cellular lipid catabolic process	biological_process	0.33771	1	1	260	8	3965	OG03520
GO:0009891	positive regulation of biosynthetic process	biological_process	0.33793	1	2	260	21	3965	OG07240,OG07230
GO:0010557	positive regulation of macromolecule biosynthetic process	biological_process	0.33793	1	2	260	21	3965	OG07240,OG07230
GO:0031328	positive regulation of cellular biosynthetic process	biological_process	0.33793	1	2	260	21	3965	OG07240,OG07230
GO:0000785	chromatin	cellular_component	0.33802	1	3	260	26	3965	OG11703,OG18697,OG16601
GO:0000413	protein peptidyl-prolyl isomerization	biological_process	0.33826	1	1	260	5	3965	OG16627
GO:0003755	peptidyl-prolyl cis-trans isomerase activity	molecular_function	0.33826	1	1	260	5	3965	OG16627
GO:0016859	cis-trans isomerase activity	molecular_function	0.33826	1	1	260	5	3965	OG16627
GO:0045859	regulation of protein kinase activity	biological_process	0.33957	1	2	260	20	3965	OG07346,OG07058
GO:0005882	intermediate filament	cellular_component	0.34085	1	2	260	19	3965	OG05185,OG18133
GO:0065009	regulation of molecular function	biological_process	0.34115	1	6	260	86	3965	OG07058,OG07230,OG07346,OG02019,OG07185,OG03610
GO:0005819	spindle	cellular_component	0.34277	1	2	260	19	3965	OG17413,OG05243
GO:0051704	multi-organism process	biological_process	0.34316	1	17	260	244	3965	OG17136,OG16435,OG02981,OG17663,OG18111,OG05286,OG16987,OG18916,OG01577,OG04194,OG06981,OG05267,OG17506,OG06949,OG07884,OG18657,OG18659
GO:0044743	intracellular protein transmembrane import	biological_process	0.34738	1	1	260	8	3965	OG07193
GO:0065002	intracellular protein transmembrane transport	biological_process	0.34738	1	1	260	8	3965	OG07193
GO:0007049	cell cycle	biological_process	0.3479	1	10	260	138	3965	OG06941,OG04205,OG17413,OG07535,OG07230,OG07058,OG05267,OG05243,OG07804,OG07668
GO:0060828	regulation of canonical Wnt receptor signaling pathway	biological_process	0.34885	1	1	260	5	3965	OG07143
GO:0008219	cell death	biological_process	0.34959	1	5	260	60	3965	OG02022,OG03487,OG16122,OG18855,OG07230
GO:0016265	death	biological_process	0.34959	1	5	260	60	3965	OG18855,OG16122,OG07230,OG02022,OG03487
GO:0005911	cell-cell junction	cellular_component	0.34994	1	1	260	8	3965	OG07230
GO:0009314	response to radiation	biological_process	0.35076	1	1	260	7	3965	OG07240
GO:0019867	outer membrane	cellular_component	0.35111	1	4	260	48	3965	OG02096,OG07919,OG07535,OG07193
GO:0019236	response to pheromone	biological_process	0.35115	1	1	260	5	3965	OG05211
GO:0006766	vitamin metabolic process	biological_process	0.35199	1	4	260	58	3965	OG18111,OG03060,OG07546,OG02940
GO:0006767	water-soluble vitamin metabolic process	biological_process	0.35199	1	4	260	58	3965	OG07546,OG02940,OG18111,OG03060
GO:0042440	pigment metabolic process	biological_process	0.3531	1	2	260	22	3965	OG07643,OG16601
GO:0045595	regulation of cell differentiation	biological_process	0.35357	1	1	260	7	3965	OG07230
GO:0042262	DNA protection	biological_process	0.35412	1	1	260	5	3965	OG07535
GO:0043549	regulation of kinase activity	biological_process	0.35423	1	2	260	21	3965	OG07346,OG07058
GO:0051338	regulation of transferase activity	biological_process	0.35423	1	2	260	21	3965	OG07058,OG07346
GO:0031982	vesicle	cellular_component	0.35494	1	4	260	43	3965	OG07804,OG07535,OG03359,OG06941
GO:0005246	calcium channel regulator activity	molecular_function	0.35724	1	1	260	8	3965	OG07884
GO:0005777	peroxisome	cellular_component	0.35764	1	1	260	8	3965	OG03520
GO:0042579	microbody	cellular_component	0.35764	1	1	260	8	3965	OG03520
GO:0019082	viral protein processing	biological_process	0.35784	1	1	260	7	3965	OG16987
GO:0004529	exodeoxyribonuclease activity	molecular_function	0.35842	1	2	260	21	3965	OG07804,OG16422
GO:0008855	exodeoxyribonuclease VII activity	molecular_function	0.35842	1	2	260	21	3965	OG07804,OG16422
GO:0009318	exodeoxyribonuclease VII complex	cellular_component	0.35842	1	2	260	21	3965	OG07804,OG16422
GO:0016895	exodeoxyribonuclease activity, producing 5'-phosphomonoesters	molecular_function	0.35842	1	2	260	21	3965	OG16422,OG07804
GO:0006012	galactose metabolic process	biological_process	0.36029	1	1	260	7	3965	OG07696
GO:0033646	host intracellular part	cellular_component	0.36048	1	2	260	22	3965	OG07220,OG18541
GO:0043656	intracellular region of host	cellular_component	0.36048	1	2	260	22	3965	OG18541,OG07220
GO:0001568	blood vessel development	biological_process	0.36095	1	1	260	9	3965	OG03487
GO:0001944	vasculature development	biological_process	0.36095	1	1	260	9	3965	OG03487
GO:0007017	microtubule-based process	biological_process	0.36112	1	4	260	43	3965	OG05243,OG07884,OG18548,OG05267
GO:0007051	spindle organization	biological_process	0.36135	1	1	260	6	3965	OG05267
GO:0019013	viral nucleocapsid	cellular_component	0.36274	1	1	260	8	3965	OG04533
GO:0045111	intermediate filament cytoskeleton	cellular_component	0.36333	1	2	260	20	3965	OG05185,OG18133
GO:0030258	lipid modification	biological_process	0.36349	1	1	260	8	3965	OG03520
GO:0044444	cytoplasmic part	cellular_component	0.36356	1	33	260	452	3965	OG07646,OG02693,OG18964,OG01255,OG02124,OG03487,OG16435,OG04911,OG07525,OG18910,OG07546,OG03520,OG07754,OG16048,OG07663,OG05267,OG03953,OG03327,OG09948,OG06941,OG17422,OG03359,OG02022,OG07734,OG07193,OG07761,OG07535,OG07527,OG07804,OG07072,OG07220,OG07619,OG02096
GO:0009288	bacterial-type flagellum	cellular_component	0.36373	1	1	260	8	3965	OG07804
GO:0006614	SRP-dependent cotranslational protein targeting to membrane	biological_process	0.36423	1	2	260	21	3965	OG05267,OG07527
GO:0045047	protein targeting to ER	biological_process	0.36423	1	2	260	21	3965	OG07527,OG05267
GO:0072599	establishment of protein localization to endoplasmic reticulum	biological_process	0.36423	1	2	260	21	3965	OG07527,OG05267
GO:0007249	I-kappaB kinase/NF-kappaB cascade	biological_process	0.36472	1	1	260	9	3965	OG03487
GO:0031975	envelope	cellular_component	0.36569	1	6	260	74	3965	OG07072,OG01255,OG07734,OG02096,OG07193,OG07535
GO:0005743	mitochondrial inner membrane	cellular_component	0.36574	1	3	260	25	3965	OG01255,OG07734,OG07072
GO:0046034	ATP metabolic process	biological_process	0.36576	1	4	260	41	3965	OG07143,OG07058,OG01255,OG07072
GO:0060070	canonical Wnt receptor signaling pathway	biological_process	0.36933	1	1	260	6	3965	OG07143
GO:0004520	endodeoxyribonuclease activity	molecular_function	0.36962	1	1	260	8	3965	OG05267
GO:0031683	G-protein beta/gamma-subunit complex binding	molecular_function	0.37036	1	2	260	23	3965	OG17462,OG04933
GO:0018208	peptidyl-proline modification	biological_process	0.37078	1	1	260	6	3965	OG16627
GO:0016646	oxidoreductase activity, acting on the CH-NH group of donors, NAD or NADP as acceptor	molecular_function	0.37152	1	1	260	9	3965	OG18111
GO:0010639	negative regulation of organelle organization	biological_process	0.3717	1	1	260	8	3965	OG07240
GO:0008033	tRNA processing	biological_process	0.37222	1	3	260	41	3965	OG07422,OG03374,OG06158
GO:0010959	regulation of metal ion transport	biological_process	0.37271	1	1	260	6	3965	OG07230
GO:0019087	transformation of host cell by virus	biological_process	0.3739	1	1	260	6	3965	OG05286
GO:0006626	protein targeting to mitochondrion	biological_process	0.37428	1	1	260	9	3965	OG07193
GO:0070585	protein localization to mitochondrion	biological_process	0.37428	1	1	260	9	3965	OG07193
GO:0072655	establishment of protein localization to mitochondrion	biological_process	0.37428	1	1	260	9	3965	OG07193
GO:0032879	regulation of localization	biological_process	0.3749	1	3	260	33	3965	OG18480,OG07230,OG18197
GO:0016054	organic acid catabolic process	biological_process	0.37516	1	2	260	22	3965	OG03520,OG07643
GO:0046395	carboxylic acid catabolic process	biological_process	0.37516	1	2	260	22	3965	OG03520,OG07643
GO:0048522	positive regulation of cellular process	biological_process	0.37599	1	7	260	92	3965	OG07240,OG07230,OG07143,OG02227,OG02022,OG06941,OG03487
GO:0001932	regulation of protein phosphorylation	biological_process	0.37703	1	2	260	23	3965	OG07346,OG07058
GO:0045935	positive regulation of nucleobase-containing compound metabolic process	biological_process	0.37786	1	2	260	23	3965	OG07230,OG07240
GO:0051173	positive regulation of nitrogen compound metabolic process	biological_process	0.37786	1	2	260	23	3965	OG07230,OG07240
GO:0009098	leucine biosynthetic process	biological_process	0.3783	1	1	260	3	3965	OG18513
GO:0070972	protein localization to endoplasmic reticulum	biological_process	0.37893	1	2	260	22	3965	OG07527,OG05267
GO:0051259	protein oligomerization	biological_process	0.37899	1	2	260	21	3965	OG06941,OG18480
GO:0044248	cellular catabolic process	biological_process	0.37899	1	15	260	228	3965	OG07839,OG05243,OG07017,OG07804,OG16440,OG05267,OG02019,OG17663,OG07898,OG06975,OG16422,OG16373,OG03520,OG18541,OG07643
GO:0042600	chorion	cellular_component	0.37943	1	2	260	20	3965	OG02476,OG01817
GO:0016879	ligase activity, forming carbon-nitrogen bonds	molecular_function	0.38065	1	4	260	61	3965	OG03953,OG18001,OG03398,OG07422
GO:0006631	fatty acid metabolic process	biological_process	0.38154	1	2	260	23	3965	OG07643,OG03520
GO:0060627	regulation of vesicle-mediated transport	biological_process	0.38247	1	1	260	5	3965	OG18197
GO:0019897	extrinsic to plasma membrane	cellular_component	0.38323	1	1	260	9	3965	OG06941
GO:0051184	cofactor transporter activity	molecular_function	0.38377	1	1	260	7	3965	OG16313
GO:0052126	movement in host environment	biological_process	0.38606	1	1	260	5	3965	OG05267
GO:0052192	movement in environment of other organism involved in symbiotic interaction	biological_process	0.38606	1	1	260	5	3965	OG05267
GO:0001071	nucleic acid binding transcription factor activity	molecular_function	0.3864	1	13	260	194	3965	OG16422,OG16763,OG06999,OG18051,OG16828,OG07286,OG18541,OG18508,OG05243,OG07936,OG16146,OG07220,OG07619
GO:0003700	sequence-specific DNA binding transcription factor activity	molecular_function	0.3864	1	13	260	194	3965	OG16146,OG07220,OG07619,OG05243,OG07936,OG18541,OG18508,OG07286,OG06999,OG18051,OG16828,OG16422,OG16763
GO:0042575	DNA polymerase complex	cellular_component	0.38705	1	2	260	23	3965	OG05241,OG07276
GO:0044257	cellular protein catabolic process	biological_process	0.38884	1	3	260	33	3965	OG16373,OG06975,OG07839
GO:0051603	proteolysis involved in cellular protein catabolic process	biological_process	0.38884	1	3	260	33	3965	OG06975,OG16373,OG07839
GO:0060255	regulation of macromolecule metabolic process	biological_process	0.38917	1	32	260	484	3965	OG00966,OG07346,OG16601,OG06158,OG07286,OG18508,OG16828,OG16146,OG07619,OG07220,OG11703,OG18056,OG05243,OG18332,OG18541,OG17462,OG16763,OG16422,OG06999,OG07187,OG07936,OG17413,OG07890,OG07058,OG18051,OG17801,OG02227,OG03327,OG18624,OG03610,OG07230,OG07240
GO:0048519	negative regulation of biological process	biological_process	0.38975	1	6	260	78	3965	OG06941,OG07780,OG03487,OG18197,OG07230,OG07240
GO:0019031	viral envelope	cellular_component	0.39463	1	4	260	50	3965	OG06985,OG05267,OG07535,OG18156
GO:0036338	viral membrane	cellular_component	0.39463	1	4	260	50	3965	OG07535,OG18156,OG06985,OG05267
GO:0004127	cytidylate kinase activity	molecular_function	0.39667	1	1	260	7	3965	OG07066
GO:0004222	metalloendopeptidase activity	molecular_function	0.39762	1	2	260	26	3965	OG07890,OG07658
GO:0006575	cellular modified amino acid metabolic process	biological_process	0.39891	1	3	260	42	3965	OG03953,OG07546,OG18111
GO:0000988	protein binding transcription factor activity	molecular_function	0.39993	1	4	260	49	3965	OG02124,OG17413,OG07048,OG16763
GO:0015947	methane metabolic process	biological_process	0.40018	1	1	260	9	3965	OG07546
GO:0043446	cellular alkane metabolic process	biological_process	0.40018	1	1	260	9	3965	OG07546
GO:0016846	carbon-sulfur lyase activity	molecular_function	0.40053	1	1	260	8	3965	OG02022
GO:0006026	aminoglycan catabolic process	biological_process	0.40159	1	1	260	5	3965	OG07696
GO:0006027	glycosaminoglycan catabolic process	biological_process	0.40159	1	1	260	5	3965	OG07696
GO:0006665	sphingolipid metabolic process	biological_process	0.40265	1	1	260	9	3965	OG07696
GO:0048471	perinuclear region of cytoplasm	cellular_component	0.4033	1	1	260	9	3965	OG06941
GO:0042325	regulation of phosphorylation	biological_process	0.40341	1	2	260	25	3965	OG07346,OG07058
GO:0044451	nucleoplasm part	cellular_component	0.40429	1	19	260	292	3965	OG07286,OG17413,OG18508,OG16828,OG18051,OG02124,OG07936,OG18541,OG17462,OG16763,OG18167,OG16422,OG06999,OG07048,OG07220,OG16146,OG07619,OG03327,OG05243
GO:0019866	organelle inner membrane	cellular_component	0.40446	1	3	260	27	3965	OG07734,OG01255,OG07072
GO:0010638	positive regulation of organelle organization	biological_process	0.4055	1	1	260	7	3965	OG02022
GO:1901575	organic substance catabolic process	biological_process	0.40565	1	14	260	212	3965	OG07804,OG05243,OG07839,OG05267,OG16440,OG16422,OG16373,OG06975,OG07230,OG02019,OG07643,OG18541,OG07696,OG03520
GO:0000776	kinetochore	cellular_component	0.40602	1	2	260	23	3965	OG17413,OG05243
GO:0042537	benzene-containing compound metabolic process	biological_process	0.40735	1	1	260	9	3965	OG07643
GO:0030163	protein catabolic process	biological_process	0.40871	1	3	260	35	3965	OG16373,OG06975,OG07839
GO:0005669	transcription factor TFIID complex	cellular_component	0.409	1	1	260	6	3965	OG18167
GO:0005654	nucleoplasm	cellular_component	0.40942	1	19	260	293	3965	OG07936,OG02124,OG16828,OG18051,OG17413,OG07286,OG18508,OG05243,OG07619,OG16146,OG07220,OG03327,OG18167,OG16422,OG16763,OG06999,OG07048,OG17462,OG18541
GO:0006629	lipid metabolic process	biological_process	0.4095	1	7	260	107	3965	OG18049,OG03520,OG07696,OG07643,OG07416,OG07055,OG07230
GO:0005829	cytosol	cellular_component	0.41036	1	4	260	43	3965	OG07619,OG07546,OG07535,OG07804
GO:0010740	positive regulation of intracellular protein kinase cascade	biological_process	0.41039	1	1	260	11	3965	OG03487
GO:0033643	host cell part	cellular_component	0.41077	1	2	260	25	3965	OG18541,OG07220
GO:0008053	mitochondrial fusion	biological_process	0.41084	1	1	260	8	3965	OG07535
GO:0009966	regulation of signal transduction	biological_process	0.41123	1	5	260	68	3965	OG06941,OG03487,OG02022,OG02019,OG07143
GO:0019222	regulation of metabolic process	biological_process	0.41208	1	36	260	557	3965	OG11703,OG07220,OG16146,OG07619,OG05243,OG18056,OG18541,OG17462,OG18332,OG06999,OG16422,OG16763,OG00966,OG16601,OG07346,OG07780,OG18508,OG07286,OG06158,OG02019,OG16828,OG03327,OG07185,OG02227,OG16440,OG18624,OG03610,OG07240,OG07230,OG07936,OG07187,OG17413,OG17801,OG18051,OG07058,OG07890
GO:0034654	nucleobase-containing compound biosynthetic process	biological_process	0.41617	1	36	260	542	3965	OG07890,OG07058,OG17801,OG18051,OG17413,OG07187,OG07936,OG07836,OG01255,OG07240,OG18167,OG07230,OG07048,OG03060,OG05241,OG18624,OG03327,OG18111,OG16828,OG07643,OG07286,OG18508,OG16601,OG00966,OG16422,OG16763,OG06999,OG17462,OG18541,OG03374,OG05243,OG07072,OG11703,OG16146,OG07220,OG07619
GO:0005575	cellular_component	cellular_component	0.41754	1	149	260	2244	3965	OG07646,OG18964,OG07836,OG01255,OG06975,OG16428,OG17801,OG07079,OG07525,OG02709,OG07668,OG07754,OG18133,OG05241,OG16048,OG04715,OG05267,OG07663,OG18372,OG04083,OG07182,OG07048,OG18001,OG07817,OG07918,OG02022,OG04352,OG07389,OG04513,OG16265,OG05185,OG17506,OG06981,OG02476,OG11703,OG07409,OG05211,OG07156,OG16328,OG04803,OG07936,OG02693,OG18690,OG11354,OG16895,OG07564,OG18910,OG17413,OG07546,OG07696…
GO:0032268	regulation of cellular protein metabolic process	biological_process	0.41756	1	4	260	53	3965	OG02227,OG07220,OG07058,OG07346
GO:0007264	small GTPase mediated signal transduction	biological_process	0.4179	1	6	260	102	3965	OG07918,OG07672,OG02019,OG07178,OG07220,OG04933
GO:0033014	tetrapyrrole biosynthetic process	biological_process	0.41838	1	2	260	26	3965	OG07643,OG16601
GO:0031090	organelle membrane	cellular_component	0.41942	1	11	260	153	3965	OG02693,OG01255,OG02124,OG07734,OG07663,OG07072,OG07535,OG07193,OG02096,OG06941,OG18910
GO:0042393	histone binding	molecular_function	0.41992	1	1	260	7	3965	OG07342
GO:0044723	single-organism carbohydrate metabolic process	biological_process	0.42141	1	6	260	87	3965	OG02929,OG18298,OG16048,OG16601,OG04933,OG07696
GO:0010562	positive regulation of phosphorus metabolic process	biological_process	0.42163	1	1	260	10	3965	OG02227
GO:0045937	positive regulation of phosphate metabolic process	biological_process	0.42163	1	1	260	10	3965	OG02227
GO:0051252	regulation of RNA metabolic process	biological_process	0.42336	1	28	260	426	3965	OG07240,OG16422,OG07230,OG16763,OG06999,OG18332,OG17462,OG18541,OG18056,OG05243,OG18624,OG11703,OG07619,OG16146,OG07220,OG03327,OG07890,OG17801,OG16828,OG18051,OG17413,OG07286,OG06158,OG18508,OG07187,OG16601,OG07936,OG00966
GO:0006549	isoleucine metabolic process	biological_process	0.42366	1	1	260	7	3965	OG07643
GO:0006573	valine metabolic process	biological_process	0.42366	1	1	260	7	3965	OG07643
GO:0016272	prefoldin complex	cellular_component	0.42377	1	1	260	7	3965	OG07546
GO:0035725	sodium ion transmembrane transport	biological_process	0.42437	1	1	260	6	3965	OG07230
GO:0016861	intramolecular oxidoreductase activity, interconverting aldoses and ketoses	molecular_function	0.42478	1	1	260	6	3965	OG18298
GO:0016050	vesicle organization	biological_process	0.42565	1	1	260	8	3965	OG06941
GO:0051087	chaperone binding	molecular_function	0.42681	1	1	260	8	3965	OG17167
GO:0051130	positive regulation of cellular component organization	biological_process	0.42707	1	1	260	8	3965	OG02022
GO:0006954	inflammatory response	biological_process	0.42737	1	1	260	8	3965	OG07564
GO:0050793	regulation of developmental process	biological_process	0.42738	1	2	260	25	3965	OG03487,OG07230
GO:0015979	photosynthesis	biological_process	0.42808	1	2	260	26	3965	OG16601,OG01906
GO:0004129	cytochrome-c oxidase activity	molecular_function	0.42954	1	2	260	16	3965	OG07734,OG18922
GO:0006123	mitochondrial electron transport, cytochrome c to oxygen	biological_process	0.42954	1	2	260	16	3965	OG07734,OG18922
GO:0015002	heme-copper terminal oxidase activity	molecular_function	0.42954	1	2	260	16	3965	OG07734,OG18922
GO:0016675	oxidoreductase activity, acting on a heme group of donors	molecular_function	0.42954	1	2	260	16	3965	OG07734,OG18922
GO:0016676	oxidoreductase activity, acting on a heme group of donors, oxygen as acceptor	molecular_function	0.42954	1	2	260	16	3965	OG18922,OG07734
GO:0045277	respiratory chain complex IV	cellular_component	0.42954	1	2	260	16	3965	OG07734,OG18922
GO:0051246	regulation of protein metabolic process	biological_process	0.43006	1	4	260	54	3965	OG07058,OG07346,OG02227,OG07220
GO:0006778	porphyrin-containing compound metabolic process	biological_process	0.43096	1	2	260	25	3965	OG07643,OG16601
GO:0050790	regulation of catalytic activity	biological_process	0.4312	1	5	260	78	3965	OG07346,OG07058,OG02019,OG07185,OG03610
GO:0048278	vesicle docking	biological_process	0.43136	1	1	260	11	3965	OG06941
GO:0018995	host	cellular_component	0.43192	1	2	260	26	3965	OG07220,OG18541
GO:0043245	extraorganismal space	cellular_component	0.43192	1	2	260	26	3965	OG18541,OG07220
GO:0043657	host cell	cellular_component	0.43192	1	2	260	26	3965	OG07220,OG18541
GO:0044215	other organism	cellular_component	0.43192	1	2	260	26	3965	OG07220,OG18541
GO:0044216	other organism cell	cellular_component	0.43192	1	2	260	26	3965	OG18541,OG07220
GO:0044217	other organism part	cellular_component	0.43192	1	2	260	26	3965	OG18541,OG07220
GO:0007018	microtubule-based movement	biological_process	0.43243	1	2	260	18	3965	OG18548,OG07884
GO:0031401	positive regulation of protein modification process	biological_process	0.43502	1	1	260	10	3965	OG02227
GO:0032270	positive regulation of cellular protein metabolic process	biological_process	0.43502	1	1	260	10	3965	OG02227
GO:0051247	positive regulation of protein metabolic process	biological_process	0.43502	1	1	260	10	3965	OG02227
GO:0071806	protein transmembrane transport	biological_process	0.43574	1	1	260	10	3965	OG07193
GO:0019220	regulation of phosphate metabolic process	biological_process	0.43642	1	4	260	64	3965	OG07346,OG07058,OG02019,OG02227
GO:0051174	regulation of phosphorus metabolic process	biological_process	0.43642	1	4	260	64	3965	OG07058,OG07346,OG02019,OG02227
GO:0001836	release of cytochrome c from mitochondria	biological_process	0.43827	1	1	260	8	3965	OG02022
GO:0008637	apoptotic mitochondrial changes	biological_process	0.43827	1	1	260	8	3965	OG02022
GO:0097190	apoptotic signaling pathway	biological_process	0.43827	1	1	260	8	3965	OG02022
GO:0080090	regulation of primary metabolic process	biological_process	0.43843	1	33	260	514	3965	OG07220,OG16146,OG07619,OG11703,OG05243,OG18056,OG18332,OG17462,OG18541,OG16763,OG16422,OG06999,OG00966,OG07346,OG16601,OG07286,OG06158,OG18508,OG02019,OG16828,OG16440,OG02227,OG03327,OG18624,OG07230,OG07240,OG07187,OG07936,OG17413,OG07890,OG07058,OG18051,OG17801
GO:0006383	transcription from RNA polymerase III promoter	biological_process	0.43863	1	1	260	8	3965	OG07187
GO:0016071	mRNA metabolic process	biological_process	0.43907	1	4	260	56	3965	OG07240,OG18056,OG05241,OG16440
GO:0009110	vitamin biosynthetic process	biological_process	0.43975	1	2	260	27	3965	OG18111,OG07546
GO:0042364	water-soluble vitamin biosynthetic process	biological_process	0.43975	1	2	260	27	3965	OG18111,OG07546
GO:0051094	positive regulation of developmental process	biological_process	0.43986	1	1	260	12	3965	OG03487
GO:0015711	organic anion transport	biological_process	0.44163	1	2	260	21	3965	OG16313,OG07804
GO:0003712	transcription cofactor activity	molecular_function	0.44223	1	3	260	40	3965	OG07048,OG02124,OG17413
GO:0071941	nitrogen cycle metabolic process	biological_process	0.44229	1	1	260	8	3965	OG18541
GO:0001664	G-protein coupled receptor binding	molecular_function	0.44295	1	2	260	16	3965	OG18430,OG06941
GO:0006783	heme biosynthetic process	biological_process	0.443	1	1	260	12	3965	OG07643
GO:0015035	protein disulfide oxidoreductase activity	molecular_function	0.44362	1	1	260	8	3965	OG04341
GO:0015036	disulfide oxidoreductase activity	molecular_function	0.44362	1	1	260	8	3965	OG04341
GO:0072358	cardiovascular system development	biological_process	0.444	1	1	260	11	3965	OG03487
GO:0072359	circulatory system development	biological_process	0.444	1	1	260	11	3965	OG03487
GO:0007218	neuropeptide signaling pathway	biological_process	0.44675	1	1	260	10	3965	OG00707
GO:0016051	carbohydrate biosynthetic process	biological_process	0.44695	1	2	260	23	3965	OG02929,OG16601
GO:0005876	spindle microtubule	cellular_component	0.44754	1	1	260	8	3965	OG05243
GO:0016010	dystrophin-associated glycoprotein complex	cellular_component	0.44829	1	1	260	10	3965	OG07185
GO:0022414	reproductive process	biological_process	0.44997	1	3	260	37	3965	OG02476,OG18697,OG18332
GO:0048518	positive regulation of biological process	biological_process	0.45037	1	7	260	98	3965	OG07230,OG07240,OG07143,OG02227,OG03487,OG06941,OG02022
GO:0009056	catabolic process	biological_process	0.45049	1	17	260	269	3965	OG07804,OG07839,OG05243,OG07017,OG05267,OG16440,OG07230,OG16422,OG16373,OG18541,OG07898,OG06975,OG02019,OG17663,OG07643,OG07696,OG03520
GO:0004177	aminopeptidase activity	molecular_function	0.45352	1	1	260	9	3965	OG16987
GO:0015370	solute:sodium symporter activity	molecular_function	0.4542	1	1	260	7	3965	OG16265
GO:0030111	regulation of Wnt receptor signaling pathway	biological_process	0.45688	1	1	260	8	3965	OG07143
GO:0010646	regulation of cell communication	biological_process	0.45694	1	5	260	72	3965	OG02019,OG07143,OG02022,OG03487,OG06941
GO:0023051	regulation of signaling	biological_process	0.45694	1	5	260	72	3965	OG06941,OG03487,OG02022,OG07143,OG02019
GO:0018193	peptidyl-amino acid modification	biological_process	0.45767	1	2	260	22	3965	OG17055,OG16627
GO:0000226	microtubule cytoskeleton organization	biological_process	0.45981	1	2	260	24	3965	OG05243,OG05267
GO:0048646	anatomical structure formation involved in morphogenesis	biological_process	0.46134	1	2	260	28	3965	OG03487,OG02476
GO:0005125	cytokine activity	molecular_function	0.46176	1	2	260	18	3965	OG07564,OG18430
GO:0044424	intracellular part	cellular_component	0.46283	1	82	260	1246	3965	OG07525,OG06975,OG16435,OG17801,OG18051,OG16428,OG07836,OG01255,OG07646,OG18964,OG18697,OG18001,OG07048,OG07663,OG07276,OG05267,OG04083,OG03327,OG07668,OG07754,OG05241,OG16048,OG18133,OG07761,OG07535,OG03359,OG02022,OG07918,OG16601,OG07884,OG16763,OG01901,OG11703,OG16146,OG07220,OG07804,OG05185,OG18922,OG17413,OG18910,OG03520,OG07546,OG07058,OG04911,OG02124,OG03487,OG07342,OG02693,OG07936,OG09948…
GO:0022406	membrane docking	biological_process	0.46322	1	1	260	12	3965	OG06941
GO:0071554	cell wall organization or biogenesis	biological_process	0.46503	1	1	260	11	3965	OG16048
GO:0008171	O-methyltransferase activity	molecular_function	0.46508	1	1	260	10	3965	OG07151
GO:0000990	core RNA polymerase binding transcription factor activity	molecular_function	0.46567	1	1	260	8	3965	OG16763
GO:0000996	core DNA-dependent RNA polymerase binding promoter specificity activity	molecular_function	0.46567	1	1	260	8	3965	OG16763
GO:0016987	sigma factor activity	molecular_function	0.46567	1	1	260	8	3965	OG16763
GO:0006915	apoptotic process	biological_process	0.46673	1	4	260	53	3965	OG03487,OG02022,OG16122,OG07230
GO:0012501	programmed cell death	biological_process	0.46673	1	4	260	53	3965	OG02022,OG03487,OG07230,OG16122
GO:0008610	lipid biosynthetic process	biological_process	0.46903	1	3	260	44	3965	OG07416,OG07055,OG07643
GO:0022604	regulation of cell morphogenesis	biological_process	0.46984	1	1	260	9	3965	OG07230
GO:0003924	GTPase activity	molecular_function	0.47052	1	5	260	81	3965	OG07619,OG07220,OG04933,OG17462,OG07535
GO:0004867	serine-type endopeptidase inhibitor activity	molecular_function	0.47088	1	1	260	11	3965	OG18056
GO:0006790	sulfur compound metabolic process	biological_process	0.47285	1	2	260	29	3965	OG03953,OG07066
GO:0008283	cell proliferation	biological_process	0.47472	1	3	260	38	3965	OG16655,OG06941,OG07240
GO:0051051	negative regulation of transport	biological_process	0.47596	1	1	260	8	3965	OG18197
GO:0045892	negative regulation of transcription, DNA-dependent	biological_process	0.47626	1	1	260	10	3965	OG07240
GO:0045934	negative regulation of nucleobase-containing compound metabolic process	biological_process	0.47626	1	1	260	10	3965	OG07240
GO:0051172	negative regulation of nitrogen compound metabolic process	biological_process	0.47626	1	1	260	10	3965	OG07240
GO:0051253	negative regulation of RNA metabolic process	biological_process	0.47626	1	1	260	10	3965	OG07240
GO:0009378	four-way junction helicase activity	molecular_function	0.47683	1	1	260	12	3965	OG03327
GO:0009379	Holliday junction helicase complex	cellular_component	0.47683	1	1	260	12	3965	OG03327
GO:0033202	DNA helicase complex	cellular_component	0.47683	1	1	260	12	3965	OG03327
GO:0048476	Holliday junction resolvase complex	cellular_component	0.47683	1	1	260	12	3965	OG03327
GO:0042168	heme metabolic process	biological_process	0.4776	1	1	260	13	3965	OG07643
GO:0006869	lipid transport	biological_process	0.47841	1	2	260	28	3965	OG07535,OG17807
GO:0009628	response to abiotic stimulus	biological_process	0.48033	1	1	260	11	3965	OG07240
GO:0048667	cell morphogenesis involved in neuron differentiation	biological_process	0.48036	1	1	260	9	3965	OG07230
GO:0048812	neuron projection morphogenesis	biological_process	0.48036	1	1	260	9	3965	OG07230
GO:0022900	electron transport chain	biological_process	0.48196	1	3	260	32	3965	OG18922,OG18049,OG07734
GO:0016787	hydrolase activity	molecular_function	0.48258	1	41	260	683	3965	OG07771,OG16373,OG07240,OG18845,OG05267,OG07185,OG07658,OG18548,OG03327,OG16128,OG07244,OG07066,OG16048,OG07098,OG16987,OG07696,OG03229,OG16867,OG07890,OG06975,OG02693,OG18159,OG18332,OG16328,OG04803,OG17462,OG07884,OG16422,OG02940,OG07072,OG07220,OG07619,OG04933,OG07804,OG18056,OG06158,OG02199,OG03753,OG07403,OG07535,OG18877
GO:0009082	branched-chain amino acid biosynthetic process	biological_process	0.48266	1	1	260	7	3965	OG18513
GO:0010942	positive regulation of cell death	biological_process	0.48296	1	1	260	9	3965	OG02022
GO:0043065	positive regulation of apoptotic process	biological_process	0.48296	1	1	260	9	3965	OG02022
GO:0043068	positive regulation of programmed cell death	biological_process	0.48296	1	1	260	9	3965	OG02022
GO:0001883	purine nucleoside binding	molecular_function	0.48551	1	24	260	422	3965	OG07918,OG02929,OG01906,OG11354,OG07672,OG18921,OG17413,OG03520,OG07066,OG07422,OG16511,OG03398,OG04931,OG18056,OG05267,OG07178,OG04306,OG03327,OG07220,OG04933,OG07884,OG07817,OG04803,OG17462
GO:0032549	ribonucleoside binding	molecular_function	0.48551	1	24	260	422	3965	OG04803,OG17462,OG07817,OG07884,OG07220,OG04306,OG03327,OG04933,OG05267,OG07178,OG07422,OG03398,OG04931,OG16511,OG18056,OG07066,OG03520,OG17413,OG07672,OG18921,OG11354,OG01906,OG07918,OG02929
GO:0032550	purine ribonucleoside binding	molecular_function	0.48551	1	24	260	422	3965	OG07884,OG04803,OG17462,OG07817,OG07422,OG16511,OG03398,OG18056,OG04931,OG07066,OG07220,OG04306,OG03327,OG04933,OG05267,OG07178,OG07672,OG18921,OG03520,OG17413,OG01906,OG02929,OG07918,OG11354
GO:0035639	purine ribonucleoside triphosphate binding	molecular_function	0.48551	1	24	260	422	3965	OG04306,OG03327,OG07220,OG04933,OG07178,OG05267,OG07422,OG16511,OG03398,OG18056,OG04931,OG07066,OG04803,OG17462,OG07817,OG07884,OG11354,OG01906,OG02929,OG07918,OG03520,OG17413,OG07672,OG18921
GO:0000989	transcription factor binding transcription factor activity	molecular_function	0.4874	1	3	260	41	3965	OG07048,OG17413,OG02124
GO:0003684	damaged DNA binding	molecular_function	0.48811	1	1	260	8	3965	OG01901
GO:0042158	lipoprotein biosynthetic process	biological_process	0.48915	1	1	260	10	3965	OG07240
GO:0009892	negative regulation of metabolic process	biological_process	0.49008	1	2	260	27	3965	OG07240,OG07780
GO:0006839	mitochondrial transport	biological_process	0.49024	1	1	260	12	3965	OG07193
GO:0007029	endoplasmic reticulum organization	biological_process	0.49025	1	1	260	12	3965	OG06941
GO:0032555	purine ribonucleotide binding	molecular_function	0.49274	1	24	260	424	3965	OG04933,OG03327,OG04306,OG07220,OG07178,OG05267,OG03398,OG16511,OG18056,OG04931,OG07422,OG07066,OG17462,OG04803,OG07817,OG07884,OG11354,OG01906,OG07918,OG02929,OG03520,OG17413,OG18921,OG07672
GO:0005576	extracellular region	cellular_component	0.49286	1	20	260	300	3965	OG11694,OG18430,OG07403,OG07389,OG07535,OG07564,OG02981,OG17807,OG07220,OG18372,OG00707,OG02476,OG17506,OG06981,OG04194,OG18056,OG07026,OG18541,OG18657,OG07884
GO:0001882	nucleoside binding	molecular_function	0.49483	1	24	260	423	3965	OG07672,OG18921,OG03520,OG17413,OG01906,OG02929,OG07918,OG11354,OG07884,OG04803,OG17462,OG07817,OG07422,OG04931,OG03398,OG16511,OG18056,OG07066,OG07220,OG04306,OG03327,OG04933,OG07178,OG05267
GO:0010629	negative regulation of gene expression	biological_process	0.49494	1	1	260	11	3965	OG07240
GO:0016881	acid-amino acid ligase activity	molecular_function	0.49511	1	3	260	52	3965	OG03398,OG03953,OG18001
GO:0044427	chromosomal part	cellular_component	0.49736	1	7	260	101	3965	OG16601,OG07535,OG05243,OG03327,OG11703,OG18697,OG17413
GO:0010038	response to metal ion	biological_process	0.49832	1	1	260	9	3965	OG01535
GO:0045333	cellular respiration	biological_process	0.49866	1	3	260	35	3965	OG07734,OG07546,OG18922
GO:0006094	gluconeogenesis	biological_process	0.49879	1	1	260	11	3965	OG02929
GO:0019319	hexose biosynthetic process	biological_process	0.49879	1	1	260	11	3965	OG02929
GO:0046364	monosaccharide biosynthetic process	biological_process	0.49879	1	1	260	11	3965	OG02929
GO:0005539	glycosaminoglycan binding	molecular_function	0.499	1	1	260	12	3965	OG07054
GO:0055114	oxidation-reduction process	biological_process	0.49925	1	18	260	283	3965	OG07806,OG18922,OG04599,OG03953,OG06999,OG07048,OG18049,OG07055,OG11354,OG07836,OG18333,OG07734,OG18111,OG07643,OG03227,OG03229,OG07546,OG03520
GO:0051920	peroxiredoxin activity	molecular_function	0.49931	1	1	260	9	3965	OG11354
GO:0009523	photosystem II	cellular_component	0.49961	1	1	260	15	3965	OG01906
GO:0007266	Rho protein signal transduction	biological_process	0.50043	1	1	260	15	3965	OG02019
GO:0035023	regulation of Rho protein signal transduction	biological_process	0.50043	1	1	260	15	3965	OG02019
GO:0016831	carboxy-lyase activity	molecular_function	0.50225	1	1	260	9	3965	OG02929
GO:0016829	lyase activity	molecular_function	0.50325	1	4	260	61	3965	OG02929,OG16601,OG05243,OG02022
GO:0005982	starch metabolic process	biological_process	0.50327	1	1	260	11	3965	OG16048
GO:0005985	sucrose metabolic process	biological_process	0.50327	1	1	260	11	3965	OG16048
GO:0019901	protein kinase binding	molecular_function	0.50332	1	1	260	13	3965	OG07058
GO:0006835	dicarboxylic acid transport	biological_process	0.50353	1	1	260	9	3965	OG07804
GO:0012505	endomembrane system	cellular_component	0.50482	1	6	260	93	3965	OG02124,OG06941,OG02227,OG07663,OG18910,OG02693
GO:0001871	pattern binding	molecular_function	0.50565	1	1	260	11	3965	OG17533
GO:0030247	polysaccharide binding	molecular_function	0.50565	1	1	260	11	3965	OG17533
GO:0008233	peptidase activity	molecular_function	0.50588	1	11	260	181	3965	OG02693,OG07244,OG07658,OG07185,OG16373,OG07890,OG06975,OG07403,OG16987,OG16328,OG18159
GO:0019219	regulation of nucleobase-containing compound metabolic process	biological_process	0.50634	1	29	260	464	3965	OG07936,OG16601,OG07187,OG00966,OG02019,OG18051,OG16828,OG17801,OG07890,OG18508,OG07286,OG06158,OG17413,OG18624,OG18056,OG05243,OG03327,OG16146,OG07220,OG07619,OG11703,OG06999,OG16763,OG07230,OG16422,OG07240,OG17462,OG18541,OG18332
GO:0004675	transmembrane receptor protein serine/threonine kinase activity	molecular_function	0.50688	1	1	260	12	3965	OG04194
GO:0008654	phospholipid biosynthetic process	biological_process	0.50805	1	1	260	11	3965	OG07416
GO:0032553	ribonucleotide binding	molecular_function	0.50838	1	24	260	427	3965	OG07066,OG03398,OG16511,OG18056,OG04931,OG07422,OG07178,OG05267,OG04933,OG03327,OG04306,OG07220,OG07884,OG07817,OG17462,OG04803,OG07918,OG02929,OG01906,OG11354,OG18921,OG07672,OG17413,OG03520
GO:0008237	metallopeptidase activity	molecular_function	0.50906	1	2	260	32	3965	OG07890,OG07658
GO:0003774	motor activity	molecular_function	0.51065	1	2	260	24	3965	OG07884,OG18548
GO:0051171	regulation of nitrogen compound metabolic process	biological_process	0.51151	1	29	260	465	3965	OG18051,OG02019,OG16828,OG17801,OG07890,OG18508,OG06158,OG07286,OG17413,OG07936,OG16601,OG07187,OG00966,OG06999,OG07230,OG16763,OG07240,OG16422,OG17462,OG18541,OG18332,OG18624,OG05243,OG18056,OG07220,OG16146,OG07619,OG03327,OG11703
GO:0009108	coenzyme biosynthetic process	biological_process	0.51178	1	3	260	43	3965	OG03060,OG18111,OG07546
GO:0032990	cell part morphogenesis	biological_process	0.51363	1	1	260	11	3965	OG07230
GO:0048858	cell projection morphogenesis	biological_process	0.51363	1	1	260	11	3965	OG07230
GO:0031175	neuron projection development	biological_process	0.51369	1	1	260	10	3965	OG07230
GO:0048666	neuron development	biological_process	0.51369	1	1	260	10	3965	OG07230
GO:0007606	sensory perception of chemical stimulus	biological_process	0.51415	1	1	260	8	3965	OG05211
GO:0019438	aromatic compound biosynthetic process	biological_process	0.51593	1	37	260	585	3965	OG07220,OG16146,OG07619,OG11703,OG07072,OG05243,OG03374,OG17462,OG18541,OG06999,OG16763,OG16422,OG00966,OG16601,OG18508,OG07286,OG07643,OG18111,OG16828,OG03327,OG18624,OG05241,OG03060,OG07048,OG07230,OG07240,OG18167,OG01255,OG07836,OG07936,OG07187,OG07546,OG17413,OG18051,OG17801,OG07058,OG07890
GO:0070008	serine-type exopeptidase activity	molecular_function	0.51593	1	1	260	11	3965	OG16987
GO:0000904	cell morphogenesis involved in differentiation	biological_process	0.51651	1	1	260	11	3965	OG07230
GO:0004659	prenyltransferase activity	molecular_function	0.51707	1	1	260	11	3965	OG06997
GO:0071944	cell periphery	cellular_component	0.51861	1	12	260	182	3965	OG07525,OG06941,OG16435,OG17801,OG01817,OG07185,OG18690,OG18480,OG02022,OG07619,OG02476,OG16048
GO:0051186	cofactor metabolic process	biological_process	0.51884	1	6	260	95	3965	OG16601,OG18111,OG03060,OG03520,OG07546,OG07643
GO:0016628	oxidoreductase activity, acting on the CH-CH group of donors, NAD or NADP as acceptor	molecular_function	0.52062	1	1	260	13	3965	OG07643
GO:0031300	intrinsic to organelle membrane	cellular_component	0.52095	1	2	260	26	3965	OG07663,OG18910
GO:0031301	integral to organelle membrane	cellular_component	0.52095	1	2	260	26	3965	OG18910,OG07663
GO:0016746	transferase activity, transferring acyl groups	molecular_function	0.52114	1	3	260	52	3965	OG07136,OG07419,OG01817
GO:0051082	unfolded protein binding	molecular_function	0.52198	1	3	260	38	3965	OG07535,OG07668,OG07546
GO:0016860	intramolecular oxidoreductase activity	molecular_function	0.5224	1	1	260	9	3965	OG18298
GO:0016705	oxidoreductase activity, acting on paired donors, with incorporation or reduction of molecular oxygen	molecular_function	0.52263	1	3	260	44	3965	OG11354,OG07836,OG03227
GO:0008236	serine-type peptidase activity	molecular_function	0.52364	1	4	260	57	3965	OG07403,OG16987,OG18159,OG07185
GO:0017171	serine hydrolase activity	molecular_function	0.52364	1	4	260	57	3965	OG07403,OG07185,OG18159,OG16987
GO:0034470	ncRNA processing	biological_process	0.52632	1	3	260	53	3965	OG06158,OG03374,OG07422
GO:0051015	actin filament binding	molecular_function	0.52636	1	1	260	12	3965	OG17416
GO:1901362	organic cyclic compound biosynthetic process	biological_process	0.52657	1	38	260	603	3965	OG07890,OG07058,OG17801,OG18051,OG17413,OG07546,OG07055,OG07187,OG07936,OG07836,OG01255,OG18167,OG07240,OG07230,OG07048,OG03060,OG05241,OG18624,OG03327,OG18111,OG16828,OG07643,OG07286,OG18508,OG16601,OG00966,OG16422,OG16763,OG06999,OG17462,OG18541,OG05243,OG03374,OG07072,OG11703,OG16146,OG07220,OG07619
GO:0017076	purine nucleotide binding	molecular_function	0.5313	1	24	260	430	3965	OG11354,OG01906,OG07918,OG02929,OG03520,OG17413,OG18921,OG07672,OG04933,OG04306,OG07220,OG03327,OG05267,OG07178,OG04931,OG03398,OG16511,OG18056,OG07422,OG07066,OG17462,OG04803,OG07817,OG07884
GO:0030182	neuron differentiation	biological_process	0.53166	1	1	260	11	3965	OG07230
GO:0007275	multicellular organismal development	biological_process	0.53329	1	6	260	92	3965	OG07240,OG07230,OG01817,OG18372,OG06941,OG03487
GO:0048583	regulation of response to stimulus	biological_process	0.53472	1	5	260	78	3965	OG03487,OG06941,OG02022,OG07143,OG02019
GO:0033013	tetrapyrrole metabolic process	biological_process	0.54035	1	2	260	31	3965	OG16601,OG07643
GO:0019080	viral genome expression	biological_process	0.5405	1	1	260	11	3965	OG16987
GO:0032940	secretion by cell	biological_process	0.54106	1	2	260	32	3965	OG02022,OG07525
GO:0046903	secretion	biological_process	0.54106	1	2	260	32	3965	OG07525,OG02022
GO:0044271	cellular nitrogen compound biosynthetic process	biological_process	0.54128	1	37	260	590	3965	OG03374,OG05243,OG07619,OG16146,OG07220,OG11703,OG07072,OG06999,OG16763,OG16422,OG17462,OG18541,OG16601,OG00966,OG18111,OG16828,OG18508,OG07286,OG07643,OG18624,OG05241,OG03060,OG03327,OG07048,OG07230,OG18167,OG07240,OG07936,OG07187,OG01255,OG07836,OG18051,OG17801,OG07058,OG07890,OG07546,OG17413
GO:0006270	DNA replication initiation	biological_process	0.54199	1	1	260	13	3965	OG05241
GO:0004866	endopeptidase inhibitor activity	molecular_function	0.54288	1	2	260	24	3965	OG05250,OG18056
GO:0061135	endopeptidase regulator activity	molecular_function	0.54288	1	2	260	24	3965	OG05250,OG18056
GO:0070011	peptidase activity, acting on L-amino acid peptides	molecular_function	0.54374	1	10	260	171	3965	OG07185,OG07658,OG07244,OG16987,OG18159,OG16328,OG07403,OG07890,OG06975,OG16373
GO:0019904	protein domain specific binding	molecular_function	0.54381	1	1	260	12	3965	OG07230
GO:0007010	cytoskeleton organization	biological_process	0.54566	1	7	260	100	3965	OG07230,OG16935,OG05243,OG03822,OG05267,OG18697,OG07185
GO:0016627	oxidoreductase activity, acting on the CH-CH group of donors	molecular_function	0.54828	1	2	260	34	3965	OG07643,OG03520
GO:0009521	photosystem	cellular_component	0.5485	1	1	260	17	3965	OG01906
GO:0016645	oxidoreductase activity, acting on the CH-NH group of donors	molecular_function	0.54885	1	1	260	14	3965	OG18111
GO:0035556	intracellular signal transduction	biological_process	0.54916	1	11	260	189	3965	OG18291,OG02019,OG07672,OG07178,OG04933,OG02022,OG07220,OG03953,OG03487,OG04513,OG07918
GO:0005088	Ras guanyl-nucleotide exchange factor activity	molecular_function	0.54981	1	1	260	16	3965	OG02019
GO:0005089	Rho guanyl-nucleotide exchange factor activity	molecular_function	0.54981	1	1	260	16	3965	OG02019
GO:0018130	heterocycle biosynthetic process	biological_process	0.55171	1	37	260	593	3965	OG07072,OG11703,OG07220,OG16146,OG07619,OG05243,OG03374,OG18541,OG17462,OG16422,OG16763,OG06999,OG00966,OG16601,OG07643,OG07286,OG18508,OG16828,OG18111,OG03327,OG03060,OG05241,OG18624,OG07240,OG18167,OG07230,OG07048,OG07836,OG01255,OG07187,OG07936,OG17413,OG07546,OG07890,OG07058,OG17801,OG18051
GO:0006073	cellular glucan metabolic process	biological_process	0.55277	1	1	260	13	3965	OG16048
GO:0044042	glucan metabolic process	biological_process	0.55277	1	1	260	13	3965	OG16048
GO:0010627	regulation of intracellular protein kinase cascade	biological_process	0.55537	1	1	260	15	3965	OG03487
GO:0010035	response to inorganic substance	biological_process	0.55575	1	1	260	11	3965	OG01535
GO:0016796	exonuclease activity, active with either ribo- or deoxyribonucleic acids and producing 5'-phosphomonoesters	molecular_function	0.55694	1	2	260	30	3965	OG16422,OG07804
GO:0016569	covalent chromatin modification	biological_process	0.55906	1	1	260	12	3965	OG07240
GO:0006605	protein targeting	biological_process	0.56055	1	4	260	67	3965	OG07527,OG05267,OG18910,OG07193
GO:0004869	cysteine-type endopeptidase inhibitor activity	molecular_function	0.56071	1	1	260	7	3965	OG05250
GO:0009069	serine family amino acid metabolic process	biological_process	0.56085	1	3	260	54	3965	OG04803,OG04194,OG18111
GO:0005213	structural constituent of chorion	molecular_function	0.56108	1	1	260	12	3965	OG02476
GO:0007292	female gamete generation	biological_process	0.56108	1	1	260	12	3965	OG02476
GO:0007304	chorion-containing eggshell formation	biological_process	0.56108	1	1	260	12	3965	OG02476
GO:0030703	eggshell formation	biological_process	0.56108	1	1	260	12	3965	OG02476
GO:0030707	ovarian follicle cell development	biological_process	0.56108	1	1	260	12	3965	OG02476
GO:0048477	oogenesis	biological_process	0.56108	1	1	260	12	3965	OG02476
GO:0048699	generation of neurons	biological_process	0.5613	1	1	260	12	3965	OG07230
GO:0015980	energy derivation by oxidation of organic compounds	biological_process	0.56155	1	3	260	40	3965	OG18922,OG07546,OG07734
GO:0044270	cellular nitrogen compound catabolic process	biological_process	0.56239	1	6	260	104	3965	OG07804,OG16422,OG02019,OG05267,OG16440,OG18541
GO:0005543	phospholipid binding	molecular_function	0.56298	1	2	260	36	3965	OG07619,OG07147
GO:0006554	lysine catabolic process	biological_process	0.56399	1	1	260	13	3965	OG07643
GO:0009068	aspartate family amino acid catabolic process	biological_process	0.56399	1	1	260	13	3965	OG07643
GO:0019887	protein kinase regulator activity	molecular_function	0.56456	1	1	260	13	3965	OG07346
GO:0006139	nucleobase-containing compound metabolic process	biological_process	0.56475	1	57	260	926	3965	OG16422,OG16763,OG06999,OG18332,OG18541,OG17462,OG04803,OG07804,OG03374,OG05243,OG18056,OG07422,OG01901,OG07072,OG11703,OG16146,OG07619,OG07220,OG17663,OG02019,OG16828,OG18111,OG07535,OG07643,OG07286,OG06158,OG06895,OG18508,OG18877,OG16601,OG00966,OG07240,OG18167,OG07230,OG07048,OG07066,OG03060,OG05241,OG18624,OG07276,OG16440,OG05267,OG03327,OG03953,OG07890,OG07058,OG17801,OG18051,OG07143,OG17413…
GO:0006355	regulation of transcription, DNA-dependent	biological_process	0.56503	1	25	260	407	3965	OG17462,OG18541,OG16763,OG07230,OG07240,OG16422,OG06999,OG16146,OG07619,OG07220,OG03327,OG11703,OG18624,OG05243,OG07286,OG17413,OG18508,OG07890,OG16828,OG18051,OG17801,OG00966,OG07187,OG16601,OG07936
GO:0048731	system development	biological_process	0.56658	1	3	260	44	3965	OG06941,OG03487,OG07230
GO:0044264	cellular polysaccharide metabolic process	biological_process	0.5676	1	1	260	14	3965	OG16048
GO:0006259	DNA metabolic process	biological_process	0.5683	1	17	260	264	3965	OG18877,OG11354,OG17663,OG07535,OG04205,OG16867,OG06895,OG07804,OG05241,OG07276,OG01901,OG05267,OG03327,OG03953,OG07240,OG16422,OG04803
GO:2001141	regulation of RNA biosynthetic process	biological_process	0.56833	1	25	260	408	3965	OG07240,OG16422,OG16763,OG07230,OG06999,OG18541,OG17462,OG05243,OG18624,OG11703,OG16146,OG03327,OG07220,OG07619,OG07890,OG17801,OG16828,OG18051,OG17413,OG07286,OG18508,OG07187,OG07936,OG16601,OG00966
GO:0015293	symporter activity	molecular_function	0.56889	1	1	260	12	3965	OG16265
GO:0015294	solute:cation symporter activity	molecular_function	0.56889	1	1	260	12	3965	OG16265
GO:0019199	transmembrane receptor protein kinase activity	molecular_function	0.57038	1	1	260	15	3965	OG04194
GO:1901361	organic cyclic compound catabolic process	biological_process	0.57066	1	6	260	107	3965	OG02019,OG07230,OG07804,OG16422,OG16440,OG05267
GO:0048523	negative regulation of cellular process	biological_process	0.57105	1	4	260	65	3965	OG06941,OG03487,OG07230,OG07240
GO:0005737	cytoplasm	cellular_component	0.5712	1	38	260	581	3965	OG02096,OG07804,OG07422,OG05243,OG07072,OG07220,OG07619,OG07193,OG07535,OG07761,OG07527,OG17422,OG03359,OG07734,OG02022,OG07230,OG07240,OG09948,OG06941,OG07754,OG07668,OG16048,OG05267,OG07663,OG03953,OG03327,OG16435,OG04911,OG18910,OG07525,OG03520,OG07546,OG07646,OG18964,OG02693,OG03487,OG02124,OG01255
GO:0007178	transmembrane receptor protein serine/threonine kinase signaling pathway	biological_process	0.57152	1	1	260	14	3965	OG04194
GO:0006914	autophagy	biological_process	0.57228	1	4	260	65	3965	OG05243,OG07017,OG17663,OG07898
GO:0003743	translation initiation factor activity	molecular_function	0.57236	1	1	260	14	3965	OG07220
GO:0043085	positive regulation of catalytic activity	biological_process	0.57807	1	1	260	16	3965	OG03610
GO:0009119	ribonucleoside metabolic process	biological_process	0.57844	1	6	260	97	3965	OG07072,OG01255,OG07058,OG03374,OG07143,OG02019
GO:0016830	carbon-carbon lyase activity	molecular_function	0.57925	1	1	260	12	3965	OG02929
GO:0044255	cellular lipid metabolic process	biological_process	0.57953	1	4	260	72	3965	OG07643,OG07696,OG03520,OG07416
GO:0010876	lipid localization	biological_process	0.58044	1	2	260	33	3965	OG17807,OG07535
GO:0031323	regulation of cellular metabolic process	biological_process	0.58077	1	32	260	529	3965	OG18332,OG17462,OG18541,OG16763,OG16422,OG06999,OG16146,OG07619,OG07220,OG11703,OG18056,OG05243,OG07286,OG06158,OG18508,OG16828,OG02019,OG00966,OG07346,OG16601,OG07230,OG07240,OG02227,OG03327,OG18624,OG17413,OG07890,OG07058,OG18051,OG17801,OG07187,OG07936
GO:0031981	nuclear lumen	cellular_component	0.58303	1	22	260	366	3965	OG05243,OG16146,OG07220,OG03327,OG07619,OG07048,OG06999,OG16422,OG18167,OG16763,OG17462,OG18541,OG07936,OG02124,OG07836,OG18051,OG07535,OG16828,OG18508,OG17413,OG07643,OG07286
GO:0046578	regulation of Ras protein signal transduction	biological_process	0.58506	1	1	260	19	3965	OG02019
GO:2000113	negative regulation of cellular macromolecule biosynthetic process	biological_process	0.58546	1	1	260	14	3965	OG07240
GO:0016021	integral to membrane	cellular_component	0.58777	1	38	260	609	3965	OG07182,OG06941,OG03610,OG04715,OG05267,OG07185,OG07663,OG07658,OG06985,OG16435,OG17652,OG17801,OG18910,OG04693,OG07546,OG18443,OG07646,OG02693,OG18464,OG11354,OG18690,OG16313,OG02124,OG05211,OG16328,OG18049,OG04533,OG04513,OG16265,OG04644,OG04215,OG07220,OG07535,OG05286,OG06997,OG01906,OG18480,OG17120
GO:0097367	carbohydrate derivative binding	molecular_function	0.58845	1	1	260	16	3965	OG07054
GO:0006568	tryptophan metabolic process	biological_process	0.59105	1	1	260	16	3965	OG07643
GO:0006586	indolalkylamine metabolic process	biological_process	0.59105	1	1	260	16	3965	OG07643
GO:0090304	nucleic acid metabolic process	biological_process	0.59314	1	49	260	790	3965	OG06895,OG18508,OG07643,OG06158,OG07286,OG17663,OG16828,OG07535,OG00966,OG16601,OG18877,OG17462,OG18541,OG04803,OG18332,OG06999,OG16422,OG16763,OG11703,OG07619,OG16146,OG07220,OG01901,OG05243,OG03374,OG18056,OG07422,OG07804,OG16867,OG17413,OG04205,OG17801,OG18051,OG07890,OG11354,OG07836,OG07936,OG07187,OG07048,OG07240,OG18167,OG07230,OG03953,OG03327,OG07276,OG16440,OG05267,OG05241,OG18624
GO:0004527	exonuclease activity	molecular_function	0.5943	1	2	260	33	3965	OG16422,OG07804
GO:0005746	mitochondrial respiratory chain	cellular_component	0.59615	1	1	260	8	3965	OG07734
GO:0030154	cell differentiation	biological_process	0.59839	1	3	260	48	3965	OG07230,OG06941,OG02476
GO:0005198	structural molecule activity	molecular_function	0.59921	1	15	260	211	3965	OG06158,OG09948,OG02096,OG07535,OG07143,OG07761,OG03327,OG06949,OG02476,OG16116,OG07754,OG18964,OG18133,OG16048,OG05185
GO:0005984	disaccharide metabolic process	biological_process	0.59922	1	1	260	12	3965	OG16048
GO:0032403	protein complex binding	molecular_function	0.59954	1	2	260	33	3965	OG04933,OG17462
GO:0006576	cellular biogenic amine metabolic process	biological_process	0.60107	1	2	260	37	3965	OG07643,OG03327
GO:0044106	cellular amine metabolic process	biological_process	0.60107	1	2	260	37	3965	OG07643,OG03327
GO:0006553	lysine metabolic process	biological_process	0.60201	1	1	260	14	3965	OG07643
GO:0009893	positive regulation of metabolic process	biological_process	0.60222	1	3	260	52	3965	OG07240,OG07230,OG02227
GO:0031325	positive regulation of cellular metabolic process	biological_process	0.60222	1	3	260	52	3965	OG02227,OG07240,OG07230
GO:0009141	nucleoside triphosphate metabolic process	biological_process	0.60244	1	5	260	81	3965	OG07058,OG02019,OG07143,OG07072,OG01255
GO:0009144	purine nucleoside triphosphate metabolic process	biological_process	0.60244	1	5	260	81	3965	OG07072,OG01255,OG07058,OG07143,OG02019
GO:0009199	ribonucleoside triphosphate metabolic process	biological_process	0.60244	1	5	260	81	3965	OG07072,OG01255,OG07058,OG07143,OG02019
GO:0009205	purine ribonucleoside triphosphate metabolic process	biological_process	0.60244	1	5	260	81	3965	OG07143,OG02019,OG07058,OG01255,OG07072
GO:0022610	biological adhesion	biological_process	0.60254	1	4	260	67	3965	OG05267,OG07054,OG17416,OG07804
GO:0005887	integral to plasma membrane	cellular_component	0.60293	1	4	260	60	3965	OG17801,OG06941,OG18480,OG18690
GO:0031226	intrinsic to plasma membrane	cellular_component	0.60293	1	4	260	60	3965	OG18690,OG06941,OG18480,OG17801
GO:0016763	transferase activity, transferring pentosyl groups	molecular_function	0.60295	1	1	260	17	3965	OG03374
GO:0005578	proteinaceous extracellular matrix	cellular_component	0.60398	1	2	260	33	3965	OG18372,OG07389
GO:0019900	kinase binding	molecular_function	0.6052	1	1	260	18	3965	OG07058
GO:0006996	organelle organization	biological_process	0.60603	1	15	260	233	3965	OG05243,OG02022,OG07185,OG05267,OG07535,OG07240,OG07230,OG07193,OG16935,OG16867,OG04803,OG06941,OG17413,OG18697,OG03822
GO:0000166	nucleotide binding	molecular_function	0.60629	1	26	260	486	3965	OG07884,OG07817,OG17462,OG04803,OG07066,OG03398,OG16511,OG04931,OG07806,OG18056,OG07422,OG07178,OG05267,OG04933,OG07220,OG04306,OG03327,OG18921,OG07672,OG07643,OG17413,OG03520,OG07918,OG02929,OG01906,OG11354
GO:1901265	nucleoside phosphate binding	molecular_function	0.60629	1	26	260	486	3965	OG04933,OG03327,OG04306,OG07220,OG05267,OG07178,OG03398,OG16511,OG18056,OG07806,OG04931,OG07422,OG07066,OG17462,OG04803,OG07817,OG07884,OG11354,OG01906,OG07918,OG02929,OG03520,OG07643,OG17413,OG18921,OG07672
GO:0006399	tRNA metabolic process	biological_process	0.60708	1	3	260	56	3965	OG06158,OG07422,OG03374
GO:0032505	reproduction of a single-celled organism	biological_process	0.60744	1	2	260	37	3965	OG07668,OG05243
GO:0043093	cytokinesis by binary fission	biological_process	0.60744	1	2	260	37	3965	OG07668,OG05243
GO:0017111	nucleoside-triphosphatase activity	molecular_function	0.60765	1	10	260	176	3965	OG07619,OG07220,OG03327,OG18548,OG04933,OG07072,OG07066,OG17462,OG07535,OG07884
GO:0010558	negative regulation of macromolecule biosynthetic process	biological_process	0.60813	1	1	260	15	3965	OG07240
GO:0031327	negative regulation of cellular biosynthetic process	biological_process	0.60813	1	1	260	15	3965	OG07240
GO:0005044	scavenger receptor activity	molecular_function	0.60854	1	1	260	13	3965	OG17533
GO:0038024	cargo receptor activity	molecular_function	0.60854	1	1	260	13	3965	OG17533
GO:0010608	posttranscriptional regulation of gene expression	biological_process	0.6091	1	2	260	31	3965	OG07220,OG07240
GO:0043233	organelle lumen	cellular_component	0.60961	1	22	260	371	3965	OG16828,OG18051,OG07535,OG18508,OG07286,OG17413,OG07643,OG07936,OG02124,OG07836,OG06999,OG07048,OG16763,OG18167,OG16422,OG18541,OG17462,OG05243,OG16146,OG07220,OG07619,OG03327
GO:0070013	intracellular organelle lumen	cellular_component	0.60961	1	22	260	371	3965	OG05243,OG03327,OG16146,OG07220,OG07619,OG16763,OG18167,OG16422,OG07048,OG06999,OG18541,OG17462,OG07936,OG07836,OG02124,OG18051,OG07535,OG16828,OG07286,OG07643,OG17413,OG18508
GO:0031224	intrinsic to membrane	cellular_component	0.61157	1	38	260	615	3965	OG05286,OG07535,OG18480,OG17120,OG01906,OG06997,OG04533,OG18049,OG16328,OG05211,OG07220,OG04215,OG04644,OG16265,OG04513,OG07546,OG18910,OG04693,OG17801,OG16435,OG17652,OG16313,OG02124,OG11354,OG18464,OG18690,OG02693,OG18443,OG07646,OG06941,OG03610,OG07182,OG07658,OG06985,OG05267,OG07663,OG07185,OG04715
GO:0022008	neurogenesis	biological_process	0.61196	1	1	260	14	3965	OG07230
GO:0006897	endocytosis	biological_process	0.61336	1	1	260	10	3965	OG18197
GO:0042430	indole-containing compound metabolic process	biological_process	0.61463	1	1	260	17	3965	OG07643
GO:0031974	membrane-enclosed lumen	cellular_component	0.61491	1	22	260	372	3965	OG02124,OG07836,OG07936,OG18508,OG07286,OG07643,OG17413,OG18051,OG16828,OG07535,OG03327,OG16146,OG07220,OG07619,OG05243,OG18541,OG17462,OG06999,OG07048,OG16763,OG16422,OG18167
GO:0032446	protein modification by small protein conjugation	biological_process	0.61515	1	3	260	57	3965	OG03398,OG07143,OG18001
GO:0008234	cysteine-type peptidase activity	molecular_function	0.61681	1	2	260	41	3965	OG16987,OG07244
GO:0016192	vesicle-mediated transport	biological_process	0.6177	1	6	260	102	3965	OG07525,OG05267,OG06985,OG02022,OG06941,OG18197
GO:0000917	barrier septum assembly	biological_process	0.61788	1	2	260	38	3965	OG07668,OG05243
GO:0032506	cytokinetic process	biological_process	0.61788	1	2	260	38	3965	OG05243,OG07668
GO:0090529	cell septum assembly	biological_process	0.61788	1	2	260	38	3965	OG07668,OG05243
GO:0019207	kinase regulator activity	molecular_function	0.61833	1	1	260	15	3965	OG07346
GO:0022412	cellular process involved in reproduction in multicellular organism	biological_process	0.61849	1	1	260	15	3965	OG02476
GO:0043231	intracellular membrane-bounded organelle	cellular_component	0.62073	1	51	260	833	3965	OG07663,OG03327,OG05241,OG18697,OG18001,OG06941,OG18167,OG07048,OG07836,OG01255,OG02124,OG03487,OG07342,OG07646,OG02693,OG07936,OG17413,OG18910,OG03520,OG17801,OG04911,OG18051,OG16428,OG01901,OG07072,OG11703,OG16146,OG01550,OG07220,OG07619,OG07804,OG05243,OG17462,OG18541,OG02096,OG16422,OG16763,OG06999,OG03359,OG00966,OG02022,OG07734,OG17422,OG16601,OG07643,OG07286,OG06158,OG18508,OG07193,OG07535…
GO:0005694	chromosome	cellular_component	0.62166	1	7	260	114	3965	OG05243,OG16601,OG07535,OG18697,OG17413,OG11703,OG03327
GO:0006457	protein folding	biological_process	0.62213	1	2	260	29	3965	OG16627,OG07546
GO:0005976	polysaccharide metabolic process	biological_process	0.62224	1	1	260	16	3965	OG16048
GO:0009451	RNA modification	biological_process	0.62256	1	2	260	39	3965	OG03374,OG07240
GO:0007265	Ras protein signal transduction	biological_process	0.62268	1	1	260	21	3965	OG02019
GO:0006310	DNA recombination	biological_process	0.62336	1	2	260	32	3965	OG03327,OG04205
GO:0016462	pyrophosphatase activity	molecular_function	0.62381	1	10	260	178	3965	OG07072,OG07619,OG07220,OG18548,OG03327,OG04933,OG07066,OG17462,OG07884,OG07535
GO:0051701	interaction with host	biological_process	0.62557	1	2	260	33	3965	OG05286,OG05267
GO:0051056	regulation of small GTPase mediated signal transduction	biological_process	0.62565	1	1	260	22	3965	OG02019
GO:0006446	regulation of translational initiation	biological_process	0.62582	1	1	260	16	3965	OG07220
GO:0006633	fatty acid biosynthetic process	biological_process	0.62608	1	1	260	16	3965	OG07643
GO:0072330	monocarboxylic acid biosynthetic process	biological_process	0.62608	1	1	260	16	3965	OG07643
GO:0016020	membrane	cellular_component	0.62645	1	71	260	1134	3965	OG07619,OG16871,OG07072,OG04599,OG04644,OG04931,OG05243,OG18056,OG02096,OG18049,OG04533,OG07734,OG18480,OG01906,OG18506,OG18921,OG07193,OG18776,OG07658,OG00707,OG18696,OG07185,OG06941,OG03610,OG07919,OG18167,OG02124,OG16313,OG11354,OG18464,OG18690,OG02693,OG07546,OG18910,OG16895,OG07890,OG07058,OG17652,OG07220,OG04215,OG04194,OG18922,OG07822,OG16265,OG04513,OG04803,OG07156,OG16328,OG07416,OG05211…
GO:0051239	regulation of multicellular organismal process	biological_process	0.62752	1	2	260	34	3965	OG07230,OG03487
GO:0043227	membrane-bounded organelle	cellular_component	0.62776	1	51	260	835	3965	OG07193,OG07535,OG16828,OG07643,OG07286,OG06158,OG18508,OG17422,OG16601,OG03359,OG00966,OG02022,OG07734,OG16422,OG16763,OG06999,OG18541,OG17462,OG02096,OG07804,OG05243,OG07072,OG01901,OG11703,OG07220,OG16146,OG01550,OG07619,OG17801,OG04911,OG18051,OG16428,OG17413,OG18910,OG03520,OG07646,OG02693,OG07936,OG07836,OG01255,OG03487,OG02124,OG07342,OG18167,OG07048,OG18697,OG18001,OG06941,OG05241,OG07663…
GO:0007600	sensory perception	biological_process	0.631	1	1	260	13	3965	OG05211
GO:0051181	cofactor transport	biological_process	0.63259	1	1	260	12	3965	OG16313
GO:0009653	anatomical structure morphogenesis	biological_process	0.63265	1	3	260	51	3965	OG07230,OG03487,OG02476
GO:0009308	amine metabolic process	biological_process	0.63359	1	2	260	40	3965	OG03327,OG07643
GO:0016765	transferase activity, transferring alkyl or aryl (other than methyl) groups	molecular_function	0.63445	1	1	260	16	3965	OG06997
GO:0009311	oligosaccharide metabolic process	biological_process	0.63645	1	1	260	14	3965	OG16048
GO:0070469	respiratory chain	cellular_component	0.64	1	2	260	23	3965	OG07734,OG18922
GO:0044283	small molecule biosynthetic process	biological_process	0.64112	1	5	260	86	3965	OG18513,OG18111,OG07643,OG03953,OG07546
GO:0010468	regulation of gene expression	biological_process	0.64186	1	26	260	438	3965	OG03610,OG17462,OG18541,OG16763,OG07230,OG07240,OG16422,OG06999,OG16146,OG07220,OG07619,OG03327,OG11703,OG18624,OG05243,OG07286,OG17413,OG18508,OG07890,OG18051,OG16828,OG17801,OG00966,OG07187,OG16601,OG07936
GO:0016836	hydro-lyase activity	molecular_function	0.64415	1	1	260	17	3965	OG16601
GO:0003006	developmental process involved in reproduction	biological_process	0.64436	1	1	260	17	3965	OG02476
GO:0015994	chlorophyll metabolic process	biological_process	0.64467	1	1	260	15	3965	OG16601
GO:0030414	peptidase inhibitor activity	molecular_function	0.64581	1	2	260	28	3965	OG05250,OG18056
GO:0061134	peptidase regulator activity	molecular_function	0.64581	1	2	260	28	3965	OG05250,OG18056
GO:0034655	nucleobase-containing compound catabolic process	biological_process	0.64649	1	5	260	96	3965	OG02019,OG16422,OG07804,OG16440,OG05267
GO:0003779	actin binding	molecular_function	0.64679	1	5	260	80	3965	OG16935,OG07230,OG17416,OG18697,OG03822
GO:0042773	ATP synthesis coupled electron transport	biological_process	0.64945	1	2	260	26	3965	OG18922,OG07734
GO:0042775	mitochondrial ATP synthesis coupled electron transport	biological_process	0.64945	1	2	260	26	3965	OG18922,OG07734
GO:0006367	transcription initiation from RNA polymerase II promoter	biological_process	0.64961	1	1	260	14	3965	OG18167
GO:0016668	oxidoreductase activity, acting on a sulfur group of donors, NAD(P) as acceptor	molecular_function	0.64962	1	1	260	13	3965	OG03953
GO:0047134	protein-disulfide reductase activity	molecular_function	0.64962	1	1	260	13	3965	OG03953
GO:0030054	cell junction	cellular_component	0.64998	1	1	260	17	3965	OG07230
GO:0007243	intracellular protein kinase cascade	biological_process	0.65071	1	1	260	19	3965	OG03487
GO:0005681	spliceosomal complex	cellular_component	0.65091	1	1	260	13	3965	OG05241
GO:0006732	coenzyme metabolic process	biological_process	0.6526	1	4	260	72	3965	OG07546,OG03520,OG03060,OG18111
GO:0007059	chromosome segregation	biological_process	0.65269	1	1	260	15	3965	OG05243
GO:0009889	regulation of biosynthetic process	biological_process	0.65286	1	26	260	437	3965	OG11703,OG16146,OG07619,OG07220,OG03327,OG05243,OG18624,OG18541,OG17462,OG06999,OG16422,OG07240,OG16763,OG07230,OG00966,OG16601,OG07936,OG07187,OG07780,OG18508,OG17413,OG07286,OG17801,OG16828,OG18051,OG07890
GO:0006351	transcription, DNA-dependent	biological_process	0.65321	1	30	260	495	3965	OG18508,OG07286,OG07643,OG17413,OG16828,OG18051,OG17801,OG07890,OG00966,OG07836,OG16601,OG07936,OG07187,OG18541,OG17462,OG07048,OG06999,OG16763,OG07230,OG16422,OG18167,OG07240,OG07619,OG16146,OG07220,OG03327,OG11703,OG18624,OG05243,OG05241
GO:0044093	positive regulation of molecular function	biological_process	0.65449	1	1	260	19	3965	OG03610
GO:0044428	nuclear part	cellular_component	0.6553	1	24	260	416	3965	OG07535,OG18051,OG16828,OG07286,OG17413,OG07643,OG18508,OG07936,OG07836,OG02124,OG16763,OG16422,OG18167,OG06999,OG07048,OG18001,OG18541,OG17462,OG05241,OG05243,OG16146,OG07220,OG03327,OG07619
GO:0005622	intracellular	cellular_component	0.65605	1	82	260	1303	3965	OG05243,OG07422,OG04599,OG07072,OG07619,OG01550,OG16422,OG06999,OG17462,OG18541,OG02096,OG07346,OG17422,OG01906,OG00966,OG07734,OG07193,OG16906,OG16828,OG07643,OG06158,OG07286,OG07527,OG18508,OG16128,OG03953,OG18548,OG16373,OG07240,OG18167,OG07230,OG09948,OG06941,OG02693,OG07936,OG02124,OG03487,OG07342,OG07058,OG04911,OG17413,OG18910,OG03520,OG07546,OG07804,OG05185,OG18922,OG01901,OG11703,OG07220…
GO:0036094	small molecule binding	molecular_function	0.65671	1	26	260	498	3965	OG07178,OG05267,OG04306,OG03327,OG07220,OG04933,OG07066,OG07422,OG03398,OG16511,OG04931,OG07806,OG18056,OG07817,OG04803,OG17462,OG07884,OG11354,OG07918,OG02929,OG01906,OG07643,OG17413,OG03520,OG07672,OG18921
GO:1901565	organonitrogen compound catabolic process	biological_process	0.65802	1	4	260	76	3965	OG07696,OG18541,OG07643,OG02019
GO:0019899	enzyme binding	molecular_function	0.65835	1	2	260	40	3965	OG07058,OG07230
GO:0022904	respiratory electron transport chain	biological_process	0.66021	1	2	260	27	3965	OG07734,OG18922
GO:0034641	cellular nitrogen compound metabolic process	biological_process	0.66053	1	60	260	1013	3965	OG04205,OG17413,OG07546,OG16867,OG07058,OG07890,OG18051,OG07143,OG17801,OG11354,OG07836,OG01255,OG07187,OG07936,OG02693,OG07230,OG07240,OG18167,OG07048,OG16440,OG05267,OG07276,OG03953,OG03327,OG03060,OG07066,OG18624,OG05241,OG06158,OG07286,OG07643,OG18508,OG06895,OG16828,OG02019,OG07535,OG18111,OG17663,OG00966,OG18877,OG16601,OG18332,OG04803,OG17462,OG18541,OG16763,OG16422,OG06999,OG01901,OG07072…
GO:1901606	alpha-amino acid catabolic process	biological_process	0.66056	1	1	260	17	3965	OG07643
GO:0019954	asexual reproduction	biological_process	0.6609	1	2	260	40	3965	OG05243,OG07668
GO:0015093	ferrous iron transmembrane transporter activity	molecular_function	0.66112	1	1	260	21	3965	OG07220
GO:0015684	ferrous iron transport	biological_process	0.66112	1	1	260	21	3965	OG07220
GO:0000377	RNA splicing, via transesterification reactions with bulged adenosine as nucleophile	biological_process	0.66252	1	1	260	16	3965	OG05241
GO:0000398	mRNA splicing, via spliceosome	biological_process	0.66252	1	1	260	16	3965	OG05241
GO:0006664	glycolipid metabolic process	biological_process	0.66281	1	1	260	17	3965	OG07696
GO:0003824	catalytic activity	molecular_function	0.66288	1	91	260	1564	3965	OG02199,OG03227,OG06158,OG07643,OG18111,OG07734,OG06929,OG18877,OG18049,OG17462,OG07419,OG18332,OG01817,OG06999,OG16422,OG07619,OG07072,OG04599,OG07422,OG18056,OG05243,OG03398,OG04931,OG07806,OG03374,OG18298,OG07546,OG07696,OG03520,OG16867,OG16987,OG07143,OG07890,OG02124,OG07136,OG11354,OG02693,OG02929,OG07055,OG16627,OG07230,OG07240,OG16373,OG07658,OG03953,OG18548,OG17170,OG16128,OG07185,OG07098…
GO:0019898	extrinsic to membrane	cellular_component	0.66313	1	1	260	21	3965	OG06941
GO:0005975	carbohydrate metabolic process	biological_process	0.66491	1	8	260	150	3965	OG04933,OG16440,OG16601,OG16048,OG18298,OG02929,OG03229,OG07696
GO:0003678	DNA helicase activity	molecular_function	0.66595	1	1	260	20	3965	OG03327
GO:0051276	chromosome organization	biological_process	0.66856	1	4	260	63	3965	OG07240,OG07535,OG04803,OG16867
GO:0007166	cell surface receptor signaling pathway	biological_process	0.66906	1	11	260	192	3965	OG00707,OG04933,OG04194,OG06941,OG17462,OG17652,OG04352,OG07890,OG02724,OG07143,OG05211
GO:0006814	sodium ion transport	biological_process	0.66927	1	2	260	29	3965	OG18776,OG07230
GO:0006397	mRNA processing	biological_process	0.6709	1	2	260	39	3965	OG05241,OG18056
GO:0009150	purine ribonucleotide metabolic process	biological_process	0.67103	1	5	260	90	3965	OG01255,OG07072,OG02019,OG07143,OG07058
GO:0050662	coenzyme binding	molecular_function	0.67121	1	3	260	64	3965	OG07055,OG07806,OG07643
GO:0032774	RNA biosynthetic process	biological_process	0.6723	1	30	260	498	3965	OG18541,OG17462,OG16763,OG07230,OG16422,OG07240,OG18167,OG06999,OG07048,OG16146,OG03327,OG07220,OG07619,OG11703,OG18624,OG05243,OG05241,OG07286,OG07643,OG17413,OG18508,OG07890,OG18051,OG16828,OG17801,OG07836,OG00966,OG07187,OG07936,OG16601
GO:0005083	small GTPase regulator activity	molecular_function	0.67287	1	1	260	22	3965	OG02019
GO:0015988	energy coupled proton transmembrane transport, against electrochemical gradient	biological_process	0.67347	1	2	260	36	3965	OG06916,OG16328
GO:0015991	ATP hydrolysis coupled proton transport	biological_process	0.67347	1	2	260	36	3965	OG06916,OG16328
GO:0006820	anion transport	biological_process	0.67422	1	2	260	34	3965	OG07804,OG16313
GO:0006352	DNA-dependent transcription, initiation	biological_process	0.67712	1	2	260	30	3965	OG16763,OG18167
GO:0005381	iron ion transmembrane transporter activity	molecular_function	0.67801	1	1	260	22	3965	OG07220
GO:0006400	tRNA modification	biological_process	0.67853	1	1	260	20	3965	OG03374
GO:0044425	membrane part	cellular_component	0.67883	1	47	260	767	3965	OG18049,OG04533,OG02096,OG16328,OG05211,OG07220,OG04215,OG07072,OG18922,OG04644,OG04513,OG16265,OG05286,OG07535,OG07193,OG17120,OG18480,OG07734,OG01906,OG06997,OG03610,OG06941,OG07182,OG06985,OG07658,OG06916,OG07185,OG07663,OG02227,OG05267,OG04715,OG07546,OG04693,OG18910,OG17801,OG17652,OG07058,OG16435,OG01255,OG02124,OG16313,OG18464,OG11354,OG18690,OG02693,OG07646,OG18443
GO:0015291	secondary active transmembrane transporter activity	molecular_function	0.68005	1	1	260	15	3965	OG16265
GO:0009259	ribonucleotide metabolic process	biological_process	0.68019	1	5	260	91	3965	OG02019,OG07143,OG07058,OG01255,OG07072
GO:0019693	ribose phosphate metabolic process	biological_process	0.68019	1	5	260	91	3965	OG02019,OG07143,OG07058,OG01255,OG07072
GO:0003724	RNA helicase activity	molecular_function	0.68048	1	1	260	22	3965	OG03327
GO:0016887	ATPase activity	molecular_function	0.68205	1	4	260	78	3965	OG03327,OG17462,OG07072,OG07066
GO:0030529	ribonucleoprotein complex	cellular_component	0.68217	1	11	260	157	3965	OG04083,OG03327,OG07220,OG16048,OG05241,OG18964,OG07754,OG07527,OG09948,OG06158,OG07761
GO:0030203	glycosaminoglycan metabolic process	biological_process	0.68238	1	1	260	15	3965	OG07696
GO:0016070	RNA metabolic process	biological_process	0.68243	1	37	260	629	3965	OG18332,OG17462,OG18541,OG16763,OG16422,OG06999,OG16146,OG07220,OG07619,OG11703,OG07422,OG18056,OG05243,OG03374,OG06158,OG07286,OG07643,OG18508,OG07535,OG16828,OG00966,OG16601,OG07230,OG07240,OG18167,OG07048,OG16440,OG03327,OG18624,OG05241,OG17413,OG07890,OG18051,OG17801,OG07836,OG07187,OG07936
GO:0016874	ligase activity	molecular_function	0.68476	1	4	260	85	3965	OG03953,OG18001,OG07422,OG03398
GO:0005262	calcium channel activity	molecular_function	0.68747	1	1	260	16	3965	OG17120
GO:0015085	calcium ion transmembrane transporter activity	molecular_function	0.68747	1	1	260	16	3965	OG17120
GO:1901137	carbohydrate derivative biosynthetic process	biological_process	0.68804	1	4	260	83	3965	OG07072,OG01255,OG07058,OG03374
GO:0006826	iron ion transport	biological_process	0.68962	1	1	260	23	3965	OG07220
GO:0000910	cytokinesis	biological_process	0.68988	1	2	260	44	3965	OG05243,OG07668
GO:0009888	tissue development	biological_process	0.6907	1	1	260	17	3965	OG06941
GO:0000375	RNA splicing, via transesterification reactions	biological_process	0.69076	1	1	260	18	3965	OG05241
GO:0009117	nucleotide metabolic process	biological_process	0.69094	1	7	260	131	3965	OG07072,OG01255,OG07058,OG03060,OG02019,OG18111,OG07143
GO:0009072	aromatic amino acid family metabolic process	biological_process	0.69315	1	2	260	44	3965	OG07836,OG07643
GO:0009063	cellular amino acid catabolic process	biological_process	0.69475	1	1	260	19	3965	OG07643
GO:0009116	nucleoside metabolic process	biological_process	0.69489	1	6	260	111	3965	OG07072,OG01255,OG07058,OG03374,OG02019,OG07143
GO:0000786	nucleosome	cellular_component	0.69493	1	1	260	11	3965	OG18697
GO:0044767	single-organism developmental process	biological_process	0.69527	1	4	260	75	3965	OG02476,OG06941,OG03487,OG07230
GO:0045454	cell redox homeostasis	biological_process	0.69527	1	1	260	20	3965	OG04341
GO:2000112	regulation of cellular macromolecule biosynthetic process	biological_process	0.69991	1	25	260	432	3965	OG07890,OG16828,OG18051,OG17801,OG07286,OG17413,OG18508,OG07187,OG16601,OG07936,OG00966,OG07230,OG16763,OG16422,OG07240,OG06999,OG18541,OG17462,OG18624,OG05243,OG07619,OG16146,OG07220,OG03327,OG11703
GO:0046700	heterocycle catabolic process	biological_process	0.70013	1	5	260	103	3965	OG02019,OG16422,OG07804,OG05267,OG16440
GO:0006753	nucleoside phosphate metabolic process	biological_process	0.70032	1	7	260	132	3965	OG03060,OG07058,OG02019,OG18111,OG07143,OG07072,OG01255
GO:0046483	heterocycle metabolic process	biological_process	0.7021	1	59	260	1004	3965	OG05241,OG18624,OG07066,OG03060,OG03327,OG03953,OG07276,OG16440,OG05267,OG07048,OG18167,OG07240,OG07230,OG07936,OG07187,OG01255,OG11354,OG07836,OG17801,OG18051,OG07143,OG07058,OG07890,OG16867,OG07546,OG17413,OG04205,OG05243,OG18056,OG03374,OG07422,OG07804,OG11703,OG07220,OG16146,OG07619,OG02940,OG01901,OG07072,OG06999,OG16422,OG16763,OG17462,OG18541,OG04803,OG18332,OG18877,OG16601,OG00966,OG17663…
GO:0006643	membrane lipid metabolic process	biological_process	0.70226	1	1	260	20	3965	OG07696
GO:0005634	nucleus	cellular_component	0.70376	1	36	260	614	3965	OG00966,OG16601,OG06158,OG07286,OG07643,OG18508,OG07535,OG16828,OG01901,OG07220,OG16146,OG01550,OG07619,OG11703,OG07804,OG05243,OG18541,OG17462,OG16763,OG16422,OG06999,OG07836,OG07342,OG02124,OG07936,OG17413,OG16428,OG18051,OG17801,OG03327,OG05241,OG18001,OG18697,OG06941,OG18167,OG07048
GO:0042278	purine nucleoside metabolic process	biological_process	0.70493	1	5	260	92	3965	OG02019,OG07143,OG07058,OG01255,OG07072
GO:0046128	purine ribonucleoside metabolic process	biological_process	0.70493	1	5	260	92	3965	OG02019,OG07143,OG07058,OG01255,OG07072
GO:0072509	divalent inorganic cation transmembrane transporter activity	molecular_function	0.70535	1	2	260	42	3965	OG17120,OG07220
GO:0015849	organic acid transport	biological_process	0.70539	1	1	260	17	3965	OG07804
GO:0046942	carboxylic acid transport	biological_process	0.70539	1	1	260	17	3965	OG07804
GO:0044711	single-organism biosynthetic process	biological_process	0.70608	1	5	260	92	3965	OG18111,OG18513,OG07643,OG03953,OG07546
GO:0010556	regulation of macromolecule biosynthetic process	biological_process	0.70659	1	25	260	434	3965	OG18508,OG17413,OG07286,OG17801,OG16828,OG18051,OG07890,OG00966,OG16601,OG07936,OG07187,OG17462,OG18541,OG06999,OG07240,OG16422,OG16763,OG07230,OG11703,OG07619,OG16146,OG07220,OG03327,OG05243,OG18624
GO:0031326	regulation of cellular biosynthetic process	biological_process	0.70659	1	25	260	434	3965	OG06999,OG07240,OG16422,OG07230,OG16763,OG17462,OG18541,OG05243,OG18624,OG11703,OG03327,OG16146,OG07220,OG07619,OG17801,OG16828,OG18051,OG07890,OG18508,OG17413,OG07286,OG07936,OG16601,OG07187,OG00966
GO:0016568	chromatin modification	biological_process	0.707	1	1	260	19	3965	OG07240
GO:1901657	glycosyl compound metabolic process	biological_process	0.70718	1	6	260	113	3965	OG02019,OG07143,OG03374,OG07058,OG01255,OG07072
GO:0019439	aromatic compound catabolic process	biological_process	0.70727	1	5	260	103	3965	OG07804,OG16422,OG02019,OG05267,OG16440
GO:0033365	protein localization to organelle	biological_process	0.70745	1	3	260	62	3965	OG05267,OG07527,OG07193
GO:0032993	protein-DNA complex	cellular_component	0.70748	1	1	260	12	3965	OG18697
GO:0005680	anaphase-promoting complex	cellular_component	0.70934	1	1	260	23	3965	OG18001
GO:0044459	plasma membrane part	cellular_component	0.70968	1	5	260	88	3965	OG17801,OG18480,OG06941,OG07185,OG18690
GO:0015399	primary active transmembrane transporter activity	molecular_function	0.71071	1	1	260	17	3965	OG07072
GO:0015405	P-P-bond-hydrolysis-driven transmembrane transporter activity	molecular_function	0.71071	1	1	260	17	3965	OG07072
GO:0042626	ATPase activity, coupled to transmembrane movement of substances	molecular_function	0.71071	1	1	260	17	3965	OG07072
GO:0043492	ATPase activity, coupled to movement of substances	molecular_function	0.71071	1	1	260	17	3965	OG07072
GO:0008150	biological_process	biological_process	0.71086	1	187	260	2937	3965	OG04933,OG11703,OG06949,OG02476,OG06981,OG02940,OG17506,OG01577,OG04513,OG16265,OG04803,OG18659,OG17055,OG16328,OG18159,OG07156,OG05211,OG07409,OG02022,OG07151,OG07918,OG07389,OG04352,OG17416,OG18372,OG07663,OG05267,OG07178,OG05241,OG07839,OG16048,OG07668,OG07754,OG07817,OG18001,OG07048,OG01255,OG07836,OG18964,OG07646,OG07525,OG07079,OG17801,OG06975,OG07054,OG04599,OG03398,OG18056,OG07806,OG03374…
GO:0006725	cellular aromatic compound metabolic process	biological_process	0.71165	1	58	260	991	3965	OG18508,OG06895,OG06158,OG07286,OG07643,OG16828,OG02019,OG07535,OG18111,OG17663,OG00966,OG18877,OG16601,OG04803,OG17462,OG18541,OG18332,OG06999,OG16763,OG16422,OG16146,OG07619,OG07220,OG11703,OG07072,OG01901,OG07422,OG03374,OG05243,OG18056,OG07804,OG07546,OG16867,OG04205,OG17413,OG07143,OG18051,OG17801,OG07058,OG07890,OG01255,OG11354,OG07836,OG07936,OG07187,OG07048,OG07230,OG07240,OG18167,OG03327…
GO:0043168	anion binding	molecular_function	0.71183	1	26	260	517	3965	OG03520,OG17413,OG07672,OG18921,OG11354,OG01906,OG07918,OG02929,OG04803,OG17462,OG07817,OG07884,OG04306,OG07619,OG07220,OG03327,OG04933,OG07178,OG05267,OG07422,OG03398,OG18056,OG16511,OG04931,OG07147,OG07066
GO:0005623	cell	cellular_component	0.71239	1	88	260	1410	3965	OG18541,OG17462,OG02096,OG06999,OG01817,OG16422,OG01550,OG07619,OG04599,OG07072,OG05243,OG07422,OG18508,OG07527,OG07643,OG07286,OG06158,OG16828,OG07193,OG16906,OG18480,OG07734,OG00966,OG17422,OG01906,OG07346,OG06941,OG09948,OG18167,OG07240,OG16373,OG07230,OG16128,OG03953,OG18548,OG07185,OG07546,OG03520,OG17413,OG18910,OG04911,OG07058,OG02124,OG07342,OG03487,OG18690,OG02693,OG07936,OG07884,OG16763…
GO:0044464	cell part	cellular_component	0.71239	1	88	260	1410	3965	OG07048,OG18001,OG18697,OG18133,OG05241,OG16048,OG07668,OG07754,OG03327,OG04083,OG05267,OG02227,OG07663,OG07276,OG16428,OG18051,OG17801,OG16435,OG06975,OG07525,OG18964,OG07646,OG01255,OG07836,OG07884,OG16763,OG18922,OG05185,OG07804,OG16146,OG07220,OG02476,OG11703,OG01901,OG07535,OG07761,OG16601,OG07918,OG02022,OG03359,OG07230,OG07240,OG16373,OG18167,OG06941,OG09948,OG18548,OG03953,OG16128,OG07185…
GO:0032787	monocarboxylic acid metabolic process	biological_process	0.71241	1	2	260	40	3965	OG07643,OG03520
GO:0015081	sodium ion transmembrane transporter activity	molecular_function	0.71548	1	1	260	14	3965	OG16265
GO:0015630	microtubule cytoskeleton	cellular_component	0.71548	1	4	260	71	3965	OG18548,OG17413,OG05243,OG07884
GO:0006396	RNA processing	biological_process	0.71563	1	5	260	110	3965	OG18056,OG05241,OG03374,OG07422,OG06158
GO:0008009	chemokine activity	molecular_function	0.71733	1	1	260	11	3965	OG18430
GO:0042379	chemokine receptor binding	molecular_function	0.71733	1	1	260	11	3965	OG18430
GO:1901576	organic substance biosynthetic process	biological_process	0.7179	1	54	260	878	3965	OG07761,OG17663,OG16828,OG18111,OG06895,OG18508,OG07643,OG07286,OG16601,OG00966,OG06999,OG07416,OG18513,OG01817,OG16422,OG16763,OG07419,OG18541,OG17462,OG05243,OG03374,OG11703,OG07220,OG16146,OG07619,OG07072,OG17801,OG18051,OG07890,OG07058,OG07546,OG17413,OG18964,OG07936,OG02929,OG07055,OG07187,OG01255,OG07136,OG07836,OG07048,OG07240,OG18167,OG07230,OG09948,OG16048,OG05241,OG18624,OG07754,OG03060…
GO:0031012	extracellular matrix	cellular_component	0.71819	1	2	260	43	3965	OG07389,OG18372
GO:0022804	active transmembrane transporter activity	molecular_function	0.71892	1	2	260	34	3965	OG07072,OG16265
GO:0016818	hydrolase activity, acting on acid anhydrides, in phosphorus-containing anhydrides	molecular_function	0.71893	1	10	260	191	3965	OG07884,OG07535,OG17462,OG07066,OG07072,OG04933,OG07619,OG07220,OG03327,OG18548
GO:0004857	enzyme inhibitor activity	molecular_function	0.71913	1	3	260	51	3965	OG05241,OG05250,OG18056
GO:0006206	pyrimidine nucleobase metabolic process	biological_process	0.71958	1	3	260	55	3965	OG07066,OG07836,OG07643
GO:0031461	cullin-RING ubiquitin ligase complex	cellular_component	0.71966	1	1	260	24	3965	OG18001
GO:0031668	cellular response to extracellular stimulus	biological_process	0.72079	1	1	260	16	3965	OG07535
GO:0071496	cellular response to external stimulus	biological_process	0.72079	1	1	260	16	3965	OG07535
GO:0043565	sequence-specific DNA binding	molecular_function	0.72091	1	6	260	122	3965	OG03610,OG16146,OG16422,OG05243,OG06999,OG18051
GO:0034660	ncRNA metabolic process	biological_process	0.7216	1	3	260	68	3965	OG07422,OG03374,OG06158
GO:0007167	enzyme linked receptor protein signaling pathway	biological_process	0.72355	1	1	260	21	3965	OG04194
GO:0006413	translational initiation	biological_process	0.72636	1	1	260	20	3965	OG07220
GO:0006022	aminoglycan metabolic process	biological_process	0.72651	1	1	260	18	3965	OG07696
GO:0072527	pyrimidine-containing compound metabolic process	biological_process	0.72684	1	3	260	56	3965	OG07066,OG07643,OG07836
GO:0016043	cellular component organization	biological_process	0.72778	1	22	260	373	3965	OG18480,OG02022,OG07646,OG17413,OG16867,OG07193,OG04911,OG07535,OG07185,OG05267,OG07668,OG16048,OG05243,OG18697,OG03822,OG04803,OG06941,OG07240,OG07230,OG16935,OG18197,OG07919
GO:0016651	oxidoreductase activity, acting on NAD(P)H	molecular_function	0.72798	1	2	260	36	3965	OG03953,OG18049
GO:0005794	Golgi apparatus	cellular_component	0.72824	1	2	260	46	3965	OG06941,OG07619
GO:0000152	nuclear ubiquitin ligase complex	cellular_component	0.72952	1	1	260	24	3965	OG18001
GO:0003993	acid phosphatase activity	molecular_function	0.72976	1	1	260	26	3965	OG02940
GO:0019497	hexachlorocyclohexane metabolic process	biological_process	0.72976	1	1	260	26	3965	OG02940
GO:1901360	organic cyclic compound metabolic process	biological_process	0.72998	1	60	260	1030	3965	OG07936,OG07187,OG07055,OG01255,OG11354,OG07836,OG07143,OG18051,OG17801,OG07890,OG07058,OG07546,OG16867,OG04205,OG17413,OG18624,OG05241,OG03060,OG07066,OG03953,OG03327,OG16440,OG05267,OG07276,OG07048,OG07230,OG07240,OG18167,OG18877,OG16601,OG00966,OG02019,OG16828,OG07535,OG18111,OG17663,OG18508,OG06895,OG07286,OG06158,OG07643,OG07422,OG18056,OG05243,OG03374,OG07804,OG07619,OG16146,OG07220,OG11703…
GO:0006163	purine nucleotide metabolic process	biological_process	0.73152	1	5	260	97	3965	OG07143,OG02019,OG07058,OG01255,OG07072
GO:0009991	response to extracellular stimulus	biological_process	0.7316	1	1	260	17	3965	OG07535
GO:0048869	cellular developmental process	biological_process	0.73171	1	3	260	58	3965	OG07230,OG06941,OG02476
GO:1901136	carbohydrate derivative catabolic process	biological_process	0.73221	1	2	260	46	3965	OG07696,OG02019
GO:0016667	oxidoreductase activity, acting on a sulfur group of donors	molecular_function	0.7377	1	2	260	36	3965	OG04341,OG03953
GO:0004197	cysteine-type endopeptidase activity	molecular_function	0.73885	1	1	260	26	3965	OG07244
GO:0008134	transcription factor binding	molecular_function	0.73935	1	2	260	42	3965	OG03327,OG17462
GO:0005506	iron ion binding	molecular_function	0.73972	1	2	260	39	3965	OG18291,OG03227
GO:0042196	chlorinated hydrocarbon metabolic process	biological_process	0.74013	1	1	260	27	3965	OG02940
GO:0042197	halogenated hydrocarbon metabolic process	biological_process	0.74013	1	1	260	27	3965	OG02940
GO:0009058	biosynthetic process	biological_process	0.74092	1	55	260	900	3965	OG17801,OG18051,OG07890,OG07058,OG07546,OG17413,OG18964,OG07936,OG02929,OG07055,OG07187,OG01255,OG07136,OG07836,OG07048,OG18167,OG07240,OG07230,OG09948,OG16048,OG05241,OG18624,OG07754,OG03060,OG03327,OG03953,OG07663,OG07276,OG17663,OG07761,OG16828,OG18111,OG06895,OG18508,OG07780,OG07643,OG07286,OG16601,OG00966,OG06999,OG18513,OG07416,OG01817,OG16422,OG16763,OG18541,OG07419,OG17462,OG05243,OG03374…
GO:0031324	negative regulation of cellular metabolic process	biological_process	0.74155	1	1	260	23	3965	OG07240
GO:0008168	methyltransferase activity	molecular_function	0.74195	1	3	260	68	3965	OG07151,OG06929,OG07546
GO:0016741	transferase activity, transferring one-carbon groups	molecular_function	0.74195	1	3	260	68	3965	OG07546,OG06929,OG07151
GO:0016773	phosphotransferase activity, alcohol group as acceptor	molecular_function	0.74209	1	9	260	195	3965	OG04933,OG17170,OG03060,OG07066,OG04194,OG18056,OG04931,OG07817,OG04803
GO:0055086	nucleobase-containing small molecule metabolic process	biological_process	0.74275	1	11	260	215	3965	OG03374,OG03060,OG07066,OG01255,OG07072,OG07836,OG07143,OG02019,OG18111,OG07058,OG07643
GO:0016151	nickel cation binding	molecular_function	0.74302	1	2	260	34	3965	OG03953,OG18541
GO:0016835	carbon-oxygen lyase activity	molecular_function	0.74309	1	1	260	21	3965	OG16601
GO:0008017	microtubule binding	molecular_function	0.74476	1	1	260	22	3965	OG07884
GO:0019201	nucleotide kinase activity	molecular_function	0.74602	1	2	260	34	3965	OG07066,OG07143
GO:0004190	aspartic-type endopeptidase activity	molecular_function	0.74673	1	1	260	24	3965	OG16328
GO:0070001	aspartic-type peptidase activity	molecular_function	0.74673	1	1	260	24	3965	OG16328
GO:0019048	modulation by virus of host morphology or physiology	biological_process	0.74831	1	1	260	22	3965	OG05286
GO:0006401	RNA catabolic process	biological_process	0.74842	1	1	260	20	3965	OG16440
GO:0006402	mRNA catabolic process	biological_process	0.74842	1	1	260	20	3965	OG16440
GO:0010605	negative regulation of macromolecule metabolic process	biological_process	0.75079	1	1	260	24	3965	OG07240
GO:0004674	protein serine/threonine kinase activity	molecular_function	0.75235	1	2	260	48	3965	OG04803,OG04194
GO:0008380	RNA splicing	biological_process	0.75241	1	1	260	21	3965	OG05241
GO:0006771	riboflavin metabolic process	biological_process	0.75251	1	1	260	28	3965	OG02940
GO:0042726	flavin-containing compound metabolic process	biological_process	0.75251	1	1	260	28	3965	OG02940
GO:0044446	intracellular organelle part	cellular_component	0.75251	1	40	260	685	3965	OG07734,OG16601,OG18508,OG07643,OG07286,OG07535,OG16828,OG07193,OG11703,OG07220,OG16146,OG07619,OG07072,OG05185,OG05243,OG18541,OG17462,OG02096,OG06999,OG16422,OG16763,OG07884,OG01255,OG02124,OG07836,OG02693,OG07936,OG17413,OG18910,OG18051,OG18548,OG03327,OG07663,OG05241,OG18133,OG06941,OG18697,OG18001,OG07048,OG18167
GO:0009066	aspartate family amino acid metabolic process	biological_process	0.75297	1	1	260	24	3965	OG07643
GO:0006950	response to stress	biological_process	0.75331	1	14	260	250	3965	OG18657,OG18659,OG07564,OG17663,OG07535,OG11694,OG06981,OG11354,OG01901,OG05267,OG03953,OG03327,OG18916,OG18877
GO:0006739	NADP metabolic process	biological_process	0.75451	1	1	260	23	3965	OG03060
GO:0046496	nicotinamide nucleotide metabolic process	biological_process	0.75451	1	1	260	23	3965	OG03060
GO:0000151	ubiquitin ligase complex	cellular_component	0.7565	1	1	260	27	3965	OG18001
GO:0035821	modification of morphology or physiology of other organism	biological_process	0.75803	1	1	260	23	3965	OG05286
GO:0044003	modification by symbiont of host morphology or physiology	biological_process	0.75803	1	1	260	23	3965	OG05286
GO:0051817	modification of morphology or physiology of other organism involved in symbiotic interaction	biological_process	0.75803	1	1	260	23	3965	OG05286
GO:0030030	cell projection organization	biological_process	0.7582	1	1	260	21	3965	OG07230
GO:0016853	isomerase activity	molecular_function	0.75944	1	2	260	43	3965	OG16627,OG18298
GO:0005085	guanyl-nucleotide exchange factor activity	molecular_function	0.76226	1	1	260	28	3965	OG02019
GO:0033178	proton-transporting two-sector ATPase complex, catalytic domain	cellular_component	0.76266	1	1	260	21	3965	OG07072
GO:0007399	nervous system development	biological_process	0.7645	1	1	260	18	3965	OG07230
GO:0000902	cell morphogenesis	biological_process	0.76813	1	1	260	22	3965	OG07230
GO:0032989	cellular component morphogenesis	biological_process	0.76813	1	1	260	22	3965	OG07230
GO:0044422	organelle part	cellular_component	0.76919	1	40	260	690	3965	OG07836,OG01255,OG02124,OG02693,OG07936,OG17413,OG18910,OG18051,OG07663,OG18548,OG03327,OG05241,OG18133,OG18697,OG18001,OG06941,OG18167,OG07048,OG07734,OG16601,OG07643,OG07286,OG18508,OG07193,OG07535,OG16828,OG07072,OG11703,OG16146,OG07220,OG07619,OG05185,OG05243,OG17462,OG18541,OG02096,OG16422,OG07884,OG16763,OG06999
GO:0070838	divalent metal ion transport	biological_process	0.77	1	2	260	44	3965	OG17120,OG07220
GO:0006470	protein dephosphorylation	biological_process	0.77154	1	1	260	29	3965	OG02227
GO:0032502	developmental process	biological_process	0.77305	1	7	260	134	3965	OG06941,OG18372,OG03487,OG02476,OG01817,OG07230,OG07240
GO:1901605	alpha-amino acid metabolic process	biological_process	0.77452	1	7	260	150	3965	OG07546,OG04803,OG07836,OG07643,OG18111,OG04194,OG18513
GO:0016567	protein ubiquitination	biological_process	0.77455	1	2	260	52	3965	OG07143,OG18001
GO:0030659	cytoplasmic vesicle membrane	cellular_component	0.77677	1	1	260	21	3965	OG06941
GO:0030246	carbohydrate binding	molecular_function	0.77685	1	1	260	23	3965	OG17533
GO:0005856	cytoskeleton	cellular_component	0.77858	1	7	260	132	3965	OG07884,OG05185,OG05243,OG18133,OG17413,OG00966,OG18548
GO:0020037	heme binding	molecular_function	0.7786	1	1	260	27	3965	OG03227
GO:0019362	pyridine nucleotide metabolic process	biological_process	0.78135	1	1	260	25	3965	OG03060
GO:0016591	DNA-directed RNA polymerase II, holoenzyme	cellular_component	0.78156	1	1	260	22	3965	OG18167
GO:0007155	cell adhesion	biological_process	0.78287	1	3	260	66	3965	OG07804,OG17416,OG07054
GO:0006091	generation of precursor metabolites and energy	biological_process	0.78326	1	4	260	73	3965	OG18922,OG07734,OG07546,OG18049
GO:0015031	protein transport	biological_process	0.78389	1	9	260	186	3965	OG07240,OG07230,OG07193,OG17885,OG07527,OG18910,OG05243,OG04513,OG05267
GO:0006805	xenobiotic metabolic process	biological_process	0.78406	1	1	260	30	3965	OG02940
GO:0009410	response to xenobiotic stimulus	biological_process	0.78406	1	1	260	30	3965	OG02940
GO:0071466	cellular response to xenobiotic stimulus	biological_process	0.78406	1	1	260	30	3965	OG02940
GO:0008104	protein localization	biological_process	0.78484	1	10	260	205	3965	OG07527,OG18910,OG17885,OG07230,OG07193,OG07240,OG05267,OG07185,OG05243,OG04513
GO:0019637	organophosphate metabolic process	biological_process	0.79032	1	8	260	166	3965	OG07143,OG02019,OG18111,OG07416,OG07058,OG03060,OG01255,OG07072
GO:0006807	nitrogen compound metabolic process	biological_process	0.79211	1	64	260	1132	3965	OG17413,OG04205,OG16867,OG07546,OG07696,OG07058,OG07890,OG07143,OG11354,OG07187,OG02693,OG07936,OG18167,OG07240,OG07230,OG16440,OG03953,OG07098,OG18624,OG07643,OG06158,OG07286,OG06895,OG18508,OG18111,OG16828,OG00966,OG18877,OG18332,OG17462,OG18541,OG16422,OG18513,OG06999,OG07072,OG07619,OG18056,OG03374,OG05243,OG07422,OG17801,OG18051,OG07836,OG01255,OG07048,OG07276,OG05267,OG03327,OG07066,OG03060…
GO:0072511	divalent inorganic cation transport	biological_process	0.79324	1	2	260	47	3965	OG17120,OG07220
GO:0008135	translation factor activity, nucleic acid binding	molecular_function	0.79396	1	1	260	22	3965	OG07220
GO:0030234	enzyme regulator activity	molecular_function	0.79489	1	6	260	131	3965	OG07346,OG18056,OG05250,OG05241,OG02019,OG07185
GO:0008238	exopeptidase activity	molecular_function	0.79503	1	1	260	26	3965	OG16987
GO:0001076	RNA polymerase II transcription factor binding transcription factor activity	molecular_function	0.79539	1	1	260	26	3965	OG17413
GO:0001104	RNA polymerase II transcription cofactor activity	molecular_function	0.79539	1	1	260	26	3965	OG17413
GO:0045184	establishment of protein localization	biological_process	0.79542	1	9	260	188	3965	OG05267,OG04513,OG05243,OG18910,OG07527,OG07240,OG17885,OG07230,OG07193
GO:0006281	DNA repair	biological_process	0.79569	1	5	260	103	3965	OG18877,OG11354,OG01901,OG03953,OG03327
GO:0032501	multicellular organismal process	biological_process	0.79603	1	11	260	205	3965	OG02476,OG03487,OG18372,OG07240,OG07230,OG05211,OG01817,OG18332,OG18697,OG03610,OG06941
GO:0033124	regulation of GTP catabolic process	biological_process	0.79658	1	1	260	32	3965	OG02019
GO:0043087	regulation of GTPase activity	biological_process	0.79658	1	1	260	32	3965	OG02019
GO:0070647	protein modification by small protein conjugation or removal	biological_process	0.79752	1	3	260	78	3965	OG18001,OG07143,OG03398
GO:0032259	methylation	biological_process	0.80003	1	1	260	26	3965	OG07918
GO:0008092	cytoskeletal protein binding	molecular_function	0.80004	1	6	260	123	3965	OG07230,OG17416,OG16935,OG07884,OG18697,OG03822
GO:0042803	protein homodimerization activity	molecular_function	0.80138	1	1	260	25	3965	OG06941
GO:0006461	protein complex assembly	biological_process	0.80188	1	5	260	107	3965	OG05267,OG18480,OG06941,OG07646,OG04911
GO:0070271	protein complex biogenesis	biological_process	0.80188	1	5	260	107	3965	OG05267,OG06941,OG18480,OG07646,OG04911
GO:0012506	vesicle membrane	cellular_component	0.80218	1	1	260	23	3965	OG06941
GO:0006006	glucose metabolic process	biological_process	0.80361	1	1	260	27	3965	OG02929
GO:0048037	cofactor binding	molecular_function	0.80424	1	3	260	80	3965	OG07643,OG07806,OG07055
GO:0046915	transition metal ion transmembrane transporter activity	molecular_function	0.8062	1	1	260	32	3965	OG07220
GO:0072524	pyridine-containing compound metabolic process	biological_process	0.80621	1	1	260	27	3965	OG03060
GO:0048856	anatomical structure development	biological_process	0.80702	1	4	260	83	3965	OG02476,OG06941,OG03487,OG07230
GO:0006816	calcium ion transport	biological_process	0.80773	1	1	260	21	3965	OG17120
GO:0008083	growth factor activity	molecular_function	0.80959	1	1	260	23	3965	OG16655
GO:0006955	immune response	biological_process	0.81057	1	3	260	50	3965	OG18430,OG17533,OG07368
GO:0019205	nucleobase-containing compound kinase activity	molecular_function	0.81492	1	2	260	39	3965	OG07066,OG07143
GO:0006511	ubiquitin-dependent protein catabolic process	biological_process	0.81528	1	1	260	26	3965	OG07839
GO:0019941	modification-dependent protein catabolic process	biological_process	0.81528	1	1	260	26	3965	OG07839
GO:0043632	modification-dependent macromolecule catabolic process	biological_process	0.81528	1	1	260	26	3965	OG07839
GO:0033036	macromolecule localization	biological_process	0.81637	1	12	260	249	3965	OG18910,OG07527,OG17885,OG07230,OG07193,OG17807,OG07240,OG07535,OG05267,OG07185,OG04513,OG05243
GO:0006261	DNA-dependent DNA replication	biological_process	0.81658	1	1	260	24	3965	OG05241
GO:0000428	DNA-directed RNA polymerase complex	cellular_component	0.81703	1	1	260	26	3965	OG18167
GO:0055029	nuclear DNA-directed RNA polymerase complex	cellular_component	0.81703	1	1	260	26	3965	OG18167
GO:0072521	purine-containing compound metabolic process	biological_process	0.81756	1	8	260	170	3965	OG07072,OG07836,OG01255,OG07066,OG07643,OG07058,OG07143,OG02019
GO:0006644	phospholipid metabolic process	biological_process	0.81772	1	1	260	28	3965	OG07416
GO:0044433	cytoplasmic vesicle part	cellular_component	0.81821	1	1	260	23	3965	OG06941
GO:0006508	proteolysis	biological_process	0.81834	1	7	260	152	3965	OG06975,OG16373,OG07244,OG07839,OG18159,OG16987,OG07403
GO:0048513	organ development	biological_process	0.81966	1	1	260	24	3965	OG06941
GO:0044249	cellular biosynthetic process	biological_process	0.81993	1	51	260	863	3965	OG18051,OG17801,OG07058,OG07890,OG07546,OG17413,OG18964,OG07936,OG07187,OG01255,OG07136,OG07836,OG07048,OG07230,OG18167,OG07240,OG09948,OG18624,OG05241,OG16048,OG03060,OG07754,OG03953,OG03327,OG07276,OG16828,OG18111,OG07761,OG17663,OG18508,OG06895,OG07286,OG07643,OG16601,OG00966,OG01817,OG18513,OG06999,OG07416,OG16763,OG16422,OG07419,OG18541,OG17462,OG05243,OG03374,OG07619,OG16146,OG07220,OG11703…
GO:0051301	cell division	biological_process	0.82009	1	2	260	55	3965	OG05243,OG07668
GO:0044238	primary metabolic process	biological_process	0.82129	1	96	260	1642	3965	OG07836,OG01255,OG18964,OG03229,OG06975,OG18051,OG17801,OG05267,OG07276,OG02227,OG03327,OG07244,OG03060,OG07754,OG07066,OG07839,OG16048,OG05241,OG18001,OG07817,OG07048,OG16601,OG07403,OG17885,OG02019,OG07535,OG17663,OG07761,OG01901,OG16146,OG07220,OG11703,OG04933,OG07804,OG04194,OG18159,OG04803,OG17055,OG16763,OG07416,OG11354,OG07136,OG07187,OG07055,OG02929,OG07936,OG02693,OG16987,OG04205,OG17413…
GO:0043170	macromolecule metabolic process	biological_process	0.82129	1	81	260	1386	3965	OG16440,OG03953,OG18624,OG09948,OG03610,OG07240,OG16373,OG18167,OG07230,OG16627,OG11354,OG07136,OG07187,OG02693,OG07936,OG17413,OG16987,OG04205,OG16867,OG07546,OG07696,OG07890,OG07058,OG07143,OG07619,OG05243,OG03398,OG18056,OG04931,OG03374,OG07422,OG18332,OG07419,OG17462,OG18541,OG16422,OG06999,OG01817,OG00966,OG07346,OG18877,OG07643,OG06158,OG07286,OG06895,OG18508,OG17807,OG16828,OG07663,OG02227…
GO:0022607	cellular component assembly	biological_process	0.82376	1	9	260	184	3965	OG18480,OG05267,OG05243,OG07646,OG07668,OG06941,OG07919,OG07535,OG04911
GO:0016311	dephosphorylation	biological_process	0.82472	1	1	260	34	3965	OG02227
GO:0000041	transition metal ion transport	biological_process	0.8248	1	1	260	34	3965	OG07220
GO:0065008	regulation of biological quality	biological_process	0.82664	1	7	260	148	3965	OG07185,OG05286,OG07643,OG05243,OG04341,OG07240,OG07055
GO:0010467	gene expression	biological_process	0.82918	1	42	260	720	3965	OG07836,OG07187,OG02693,OG07936,OG18964,OG17413,OG16987,OG07890,OG17801,OG18051,OG03327,OG07754,OG16048,OG05241,OG18624,OG09948,OG03610,OG18167,OG07240,OG07230,OG07048,OG00966,OG16601,OG07643,OG07286,OG06158,OG18508,OG07761,OG16828,OG11703,OG16146,OG07220,OG07619,OG18056,OG05243,OG03374,OG07422,OG18541,OG17462,OG16422,OG16763,OG06999
GO:0007186	G-protein coupled receptor signaling pathway	biological_process	0.82988	1	6	260	129	3965	OG00707,OG06941,OG17462,OG04933,OG17652,OG05211
GO:0000139	Golgi membrane	cellular_component	0.83069	1	1	260	30	3965	OG06941
GO:0003735	structural constituent of ribosome	molecular_function	0.8307	1	6	260	94	3965	OG16048,OG07761,OG18964,OG07754,OG03327,OG09948
GO:0005509	calcium ion binding	molecular_function	0.8311	1	5	260	107	3965	OG07403,OG03742,OG07389,OG18547,OG07147
GO:0016592	mediator complex	cellular_component	0.83218	1	1	260	28	3965	OG17413
GO:0065007	biological regulation	biological_process	0.83264	1	68	260	1173	3965	OG05241,OG07178,OG02227,OG03327,OG16655,OG18443,OG04341,OG18051,OG17801,OG07804,OG04513,OG04194,OG07220,OG16146,OG11703,OG04933,OG16763,OG17533,OG05211,OG07918,OG16601,OG02022,OG04352,OG02019,OG07672,OG05286,OG07389,OG18624,OG16440,OG07185,OG03953,OG00707,OG18197,OG07230,OG07240,OG02724,OG16122,OG06941,OG03610,OG07187,OG07055,OG07936,OG03487,OG07564,OG07890,OG07058,OG17652,OG07143,OG17413,OG18056…
GO:0006119	oxidative phosphorylation	biological_process	0.8328	1	2	260	37	3965	OG07734,OG18922
GO:0004553	hydrolase activity, hydrolyzing O-glycosyl compounds	molecular_function	0.83368	1	2	260	53	3965	OG07696,OG03229
GO:0003677	DNA binding	molecular_function	0.83419	1	25	260	464	3965	OG16422,OG16763,OG06999,OG18697,OG03610,OG17462,OG05241,OG05243,OG18624,OG01901,OG05267,OG11703,OG16146,OG00707,OG07890,OG17801,OG18051,OG07143,OG07535,OG17413,OG07643,OG03753,OG16601,OG07836,OG11354
GO:0006152	purine nucleoside catabolic process	biological_process	0.83463	1	1	260	35	3965	OG02019
GO:0006184	GTP catabolic process	biological_process	0.83463	1	1	260	35	3965	OG02019
GO:0009143	nucleoside triphosphate catabolic process	biological_process	0.83463	1	1	260	35	3965	OG02019
GO:0009146	purine nucleoside triphosphate catabolic process	biological_process	0.83463	1	1	260	35	3965	OG02019
GO:0009154	purine ribonucleotide catabolic process	biological_process	0.83463	1	1	260	35	3965	OG02019
GO:0009203	ribonucleoside triphosphate catabolic process	biological_process	0.83463	1	1	260	35	3965	OG02019
GO:0009207	purine ribonucleoside triphosphate catabolic process	biological_process	0.83463	1	1	260	35	3965	OG02019
GO:0009261	ribonucleotide catabolic process	biological_process	0.83463	1	1	260	35	3965	OG02019
GO:0046130	purine ribonucleoside catabolic process	biological_process	0.83463	1	1	260	35	3965	OG02019
GO:1901069	guanosine-containing compound catabolic process	biological_process	0.83463	1	1	260	35	3965	OG02019
GO:0046486	glycerolipid metabolic process	biological_process	0.83488	1	1	260	28	3965	OG07696
GO:0016758	transferase activity, transferring hexosyl groups	molecular_function	0.83561	1	1	260	34	3965	OG02124
GO:0006417	regulation of translation	biological_process	0.83705	1	1	260	26	3965	OG07220
GO:0046906	tetrapyrrole binding	molecular_function	0.8371	1	1	260	33	3965	OG03227
GO:0044260	cellular macromolecule metabolic process	biological_process	0.83779	1	73	260	1260	3965	OG06975,OG18051,OG17801,OG07836,OG18964,OG18001,OG07817,OG07048,OG05267,OG02227,OG07276,OG03327,OG07754,OG07839,OG05241,OG16048,OG17885,OG07535,OG07761,OG17663,OG16601,OG17055,OG04803,OG16763,OG01901,OG07220,OG16146,OG11703,OG07804,OG04205,OG17413,OG07546,OG16867,OG07058,OG07890,OG07143,OG11354,OG07136,OG07187,OG07936,OG02693,OG09948,OG07230,OG07240,OG16373,OG18167,OG16627,OG16440,OG03953,OG18624…
GO:0033554	cellular response to stress	biological_process	0.83789	1	6	260	128	3965	OG18877,OG07535,OG01901,OG11354,OG03327,OG03953
GO:0044262	cellular carbohydrate metabolic process	biological_process	0.83876	1	1	260	28	3965	OG16048
GO:0009164	nucleoside catabolic process	biological_process	0.84079	1	1	260	36	3965	OG02019
GO:0042454	ribonucleoside catabolic process	biological_process	0.84079	1	1	260	36	3965	OG02019
GO:1901658	glycosyl compound catabolic process	biological_process	0.84079	1	1	260	36	3965	OG02019
GO:0006570	tyrosine metabolic process	biological_process	0.84087	1	1	260	34	3965	OG07836
GO:0042623	ATPase activity, coupled	molecular_function	0.84288	1	1	260	29	3965	OG07072
GO:0044430	cytoskeletal part	cellular_component	0.84363	1	6	260	125	3965	OG17413,OG18548,OG07884,OG18133,OG05243,OG05185
GO:0016779	nucleotidyltransferase activity	molecular_function	0.8438	1	4	260	96	3965	OG05241,OG07276,OG07643,OG07836
GO:0003899	DNA-directed RNA polymerase activity	molecular_function	0.84588	1	2	260	47	3965	OG07836,OG07643
GO:0006520	cellular amino acid metabolic process	biological_process	0.85083	1	8	260	188	3965	OG04194,OG07836,OG03953,OG18513,OG18111,OG07643,OG07546,OG04803
GO:0006974	response to DNA damage stimulus	biological_process	0.85084	1	5	260	114	3965	OG03953,OG03327,OG11354,OG01901,OG18877
GO:0050789	regulation of biological process	biological_process	0.85183	1	65	260	1133	3965	OG04341,OG18443,OG17801,OG18051,OG02227,OG07178,OG03327,OG05241,OG16655,OG02022,OG07918,OG16601,OG07389,OG04352,OG02019,OG07672,OG04933,OG11703,OG16146,OG07220,OG04513,OG07804,OG04194,OG16763,OG17533,OG05211,OG03487,OG07187,OG07936,OG17413,OG07890,OG17652,OG07058,OG07564,OG07143,OG07185,OG16440,OG03953,OG00707,OG18624,OG03610,OG06941,OG07240,OG18197,OG07230,OG16122,OG02724,OG00966,OG18480,OG07346…
GO:0004871	signal transducer activity	molecular_function	0.85577	1	7	260	159	3965	OG05243,OG05211,OG04194,OG17652,OG04352,OG17462,OG04933
GO:0060089	molecular transducer activity	molecular_function	0.85577	1	7	260	159	3965	OG17462,OG04933,OG17652,OG04352,OG04194,OG05211,OG05243
GO:0034613	cellular protein localization	biological_process	0.85699	1	7	260	161	3965	OG07185,OG05267,OG18910,OG07527,OG07230,OG07193,OG05243
GO:0070727	cellular macromolecule localization	biological_process	0.85699	1	7	260	161	3965	OG18910,OG05267,OG07185,OG07527,OG07193,OG07230,OG05243
GO:0071702	organic substance transport	biological_process	0.85703	1	13	260	267	3965	OG05267,OG16313,OG04513,OG07804,OG05243,OG18910,OG07527,OG17807,OG07240,OG07230,OG17885,OG07193,OG07535
GO:0006140	regulation of nucleotide metabolic process	biological_process	0.85985	1	1	260	38	3965	OG02019
GO:0009118	regulation of nucleoside metabolic process	biological_process	0.85985	1	1	260	38	3965	OG02019
GO:0030811	regulation of nucleotide catabolic process	biological_process	0.85985	1	1	260	38	3965	OG02019
GO:0033121	regulation of purine nucleotide catabolic process	biological_process	0.85985	1	1	260	38	3965	OG02019
GO:1900542	regulation of purine nucleotide metabolic process	biological_process	0.85985	1	1	260	38	3965	OG02019
GO:0005657	replication fork	cellular_component	0.8602	1	1	260	31	3965	OG03327
GO:0016740	transferase activity	molecular_function	0.86035	1	27	260	562	3965	OG07673,OG01005,OG07416,OG01817,OG07817,OG07419,OG04803,OG07066,OG03060,OG18056,OG05241,OG04931,OG03374,OG04194,OG07276,OG04933,OG17170,OG07143,OG07643,OG07546,OG07151,OG06997,OG07836,OG07136,OG16841,OG06929,OG02124
GO:0005840	ribosome	cellular_component	0.86178	1	7	260	117	3965	OG03327,OG07220,OG09948,OG07761,OG16048,OG18964,OG07754
GO:0009605	response to external stimulus	biological_process	0.86235	1	2	260	42	3965	OG07535,OG18430
GO:0016817	hydrolase activity, acting on acid anhydrides	molecular_function	0.86243	1	10	260	224	3965	OG07066,OG07072,OG07619,OG07220,OG03327,OG18548,OG04933,OG07884,OG07535,OG17462
GO:0006886	intracellular protein transport	biological_process	0.86276	1	6	260	141	3965	OG07193,OG07230,OG05243,OG18910,OG05267,OG07527
GO:0008270	zinc ion binding	molecular_function	0.863	1	16	260	329	3965	OG18001,OG06999,OG07240,OG07658,OG03953,OG05241,OG07098,OG18298,OG18051,OG18339,OG06921,OG16435,OG17167,OG00966,OG18877,OG05213
GO:0006468	protein phosphorylation	biological_process	0.86374	1	6	260	162	3965	OG07817,OG04803,OG07346,OG07058,OG04931,OG18056
GO:0009059	macromolecule biosynthetic process	biological_process	0.87032	1	42	260	733	3965	OG07286,OG07643,OG18508,OG06895,OG16828,OG17663,OG07761,OG00966,OG16601,OG07419,OG18541,OG17462,OG16763,OG16422,OG01817,OG06999,OG16146,OG07220,OG07619,OG11703,OG05243,OG17413,OG07890,OG18051,OG17801,OG07836,OG07136,OG07187,OG07936,OG18964,OG09948,OG07230,OG07240,OG18167,OG07048,OG07276,OG07663,OG03327,OG07754,OG18624,OG16048,OG05241
GO:0046914	transition metal ion binding	molecular_function	0.87199	1	20	260	404	3965	OG06921,OG16435,OG18051,OG18339,OG03227,OG05213,OG18877,OG17167,OG00966,OG07240,OG10206,OG06999,OG18001,OG18291,OG18541,OG18298,OG05241,OG07098,OG03953,OG07658
GO:0043229	intracellular organelle	cellular_component	0.87302	1	61	260	1041	3965	OG07734,OG02022,OG00966,OG03359,OG17422,OG16601,OG18508,OG06158,OG07286,OG07643,OG07535,OG16828,OG07761,OG07193,OG16146,OG01550,OG07220,OG07619,OG11703,OG07072,OG01901,OG05185,OG05243,OG07804,OG02096,OG17462,OG18541,OG06999,OG16763,OG07884,OG16422,OG07342,OG02124,OG03487,OG01255,OG07836,OG18964,OG07936,OG02693,OG07646,OG03520,OG18910,OG17413,OG18051,OG04911,OG16428,OG17801,OG16435,OG18548,OG03327…
GO:0016757	transferase activity, transferring glycosyl groups	molecular_function	0.87309	1	2	260	69	3965	OG02124,OG03374
GO:0019752	carboxylic acid metabolic process	biological_process	0.87341	1	9	260	212	3965	OG07643,OG04803,OG03520,OG07546,OG18111,OG18513,OG07836,OG03953,OG04194
GO:0043226	organelle	cellular_component	0.87647	1	61	260	1043	3965	OG03520,OG18910,OG17413,OG18051,OG04911,OG16428,OG17801,OG16435,OG07342,OG02124,OG03487,OG01255,OG07836,OG18964,OG07936,OG02693,OG07646,OG06941,OG18001,OG18697,OG09948,OG07048,OG18167,OG18548,OG03327,OG07663,OG18133,OG16048,OG05241,OG07754,OG18508,OG06158,OG07286,OG07643,OG16828,OG07535,OG07761,OG07193,OG07734,OG02022,OG00966,OG03359,OG17422,OG16601,OG02096,OG17462,OG18541,OG06999,OG16763,OG07884…
GO:0030286	dynein complex	cellular_component	0.87941	1	1	260	25	3965	OG18548
GO:0015631	tubulin binding	molecular_function	0.87999	1	1	260	35	3965	OG07884
GO:0045298	tubulin complex	cellular_component	0.87999	1	1	260	35	3965	OG07884
GO:0006935	chemotaxis	biological_process	0.88044	1	1	260	23	3965	OG18430
GO:0042330	taxis	biological_process	0.88044	1	1	260	23	3965	OG18430
GO:0050896	response to stimulus	biological_process	0.88181	1	46	260	832	3965	OG01535,OG04513,OG04194,OG05243,OG01901,OG02940,OG06981,OG07220,OG04933,OG17533,OG05211,OG18291,OG18657,OG18659,OG17462,OG07918,OG18430,OG18877,OG11694,OG02022,OG04352,OG07535,OG02019,OG07672,OG17663,OG07368,OG07389,OG18916,OG05241,OG07178,OG05267,OG00707,OG03953,OG03327,OG07230,OG07240,OG02724,OG16655,OG06941,OG18443,OG11354,OG03487,OG07564,OG07890,OG17652,OG07143
GO:0006195	purine nucleotide catabolic process	biological_process	0.8861	1	1	260	41	3965	OG02019
GO:0072523	purine-containing compound catabolic process	biological_process	0.8861	1	1	260	41	3965	OG02019
GO:0006082	organic acid metabolic process	biological_process	0.88682	1	9	260	217	3965	OG07643,OG07546,OG04803,OG03520,OG18513,OG18111,OG07836,OG03953,OG04194
GO:0043436	oxoacid metabolic process	biological_process	0.88682	1	9	260	217	3965	OG07643,OG04803,OG07546,OG03520,OG18513,OG18111,OG07836,OG03953,OG04194
GO:0046039	GTP metabolic process	biological_process	0.88992	1	1	260	40	3965	OG02019
GO:1901068	guanosine-containing compound metabolic process	biological_process	0.88992	1	1	260	40	3965	OG02019
GO:0044421	extracellular region part	cellular_component	0.8901	1	4	260	104	3965	OG07389,OG18372,OG07220,OG18541
GO:0071822	protein complex subunit organization	biological_process	0.89038	1	5	260	120	3965	OG18480,OG06941,OG05267,OG04911,OG07646
GO:0006260	DNA replication	biological_process	0.89069	1	4	260	102	3965	OG17663,OG05241,OG06895,OG07276
GO:0005886	plasma membrane	cellular_component	0.89254	1	6	260	135	3965	OG07185,OG18690,OG18480,OG07619,OG06941,OG17801
GO:0034645	cellular macromolecule biosynthetic process	biological_process	0.89408	1	41	260	727	3965	OG17462,OG07419,OG18541,OG16422,OG16763,OG06999,OG01817,OG11703,OG16146,OG07220,OG07619,OG05243,OG07643,OG07286,OG06895,OG18508,OG07761,OG17663,OG16828,OG00966,OG16601,OG09948,OG07240,OG18167,OG07230,OG07048,OG07276,OG03327,OG07754,OG05241,OG16048,OG18624,OG17413,OG07890,OG17801,OG18051,OG07836,OG07136,OG07187,OG07936,OG18964
GO:0003723	RNA binding	molecular_function	0.8944	1	7	260	172	3965	OG07240,OG07918,OG07527,OG03327,OG07220,OG01992,OG16440
GO:0050877	neurological system process	biological_process	0.89456	1	1	260	34	3965	OG05211
GO:0070925	organelle assembly	biological_process	0.89494	1	1	260	33	3965	OG05267
GO:1901564	organonitrogen compound metabolic process	biological_process	0.89496	1	22	260	470	3965	OG01255,OG07836,OG16601,OG02693,OG07546,OG07696,OG07643,OG02019,OG18111,OG07143,OG07058,OG03327,OG03953,OG02940,OG07072,OG04194,OG03374,OG03060,OG07066,OG04803,OG18541,OG18513
GO:0019538	protein metabolic process	biological_process	0.89513	1	37	260	709	3965	OG01817,OG07419,OG04803,OG17055,OG18159,OG03398,OG18056,OG04931,OG07220,OG07761,OG07535,OG17807,OG17885,OG07403,OG07346,OG16627,OG07240,OG16373,OG03610,OG07817,OG09948,OG18001,OG07839,OG16048,OG07754,OG07244,OG03953,OG03327,OG02227,OG07143,OG06975,OG07058,OG07546,OG16987,OG02693,OG18964,OG07136
GO:0002376	immune system process	biological_process	0.89539	1	3	260	63	3965	OG07368,OG17533,OG18430
GO:0004842	ubiquitin-protein ligase activity	molecular_function	0.89602	1	1	260	44	3965	OG18001
GO:0019787	small conjugating protein ligase activity	molecular_function	0.89602	1	1	260	44	3965	OG18001
GO:0005126	cytokine receptor binding	molecular_function	0.8962	1	1	260	24	3965	OG18430
GO:0016820	hydrolase activity, acting on acid anhydrides, catalyzing transmembrane movement of substances	molecular_function	0.89646	1	1	260	36	3965	OG07072
GO:0051641	cellular localization	biological_process	0.89697	1	10	260	232	3965	OG07185,OG05267,OG02022,OG05243,OG07525,OG18910,OG18049,OG07527,OG07193,OG07230
GO:0016772	transferase activity, transferring phosphorus-containing groups	molecular_function	0.89699	1	15	260	340	3965	OG05241,OG18056,OG04931,OG04194,OG07066,OG03060,OG17170,OG04933,OG07276,OG07836,OG07416,OG07143,OG04803,OG07817,OG07643
GO:0004386	helicase activity	molecular_function	0.89704	1	1	260	43	3965	OG03327
GO:0004017	adenylate kinase activity	molecular_function	0.89749	1	1	260	28	3965	OG07143
GO:0050794	regulation of cellular process	biological_process	0.89754	1	61	260	1093	3965	OG00966,OG18480,OG02022,OG07346,OG07918,OG16601,OG18430,OG07286,OG06158,OG07389,OG18508,OG04352,OG07672,OG02019,OG16828,OG07619,OG16146,OG07220,OG04933,OG11703,OG07804,OG04513,OG04194,OG05243,OG18056,OG18291,OG18332,OG18541,OG17462,OG16763,OG17533,OG16422,OG05211,OG06999,OG03487,OG18443,OG07187,OG04341,OG07936,OG17413,OG07564,OG07058,OG17652,OG07890,OG07143,OG18051,OG17801,OG07178,OG02227,OG03327…
GO:0006357	regulation of transcription from RNA polymerase II promoter	biological_process	0.89759	1	1	260	36	3965	OG17413
GO:0071704	organic substance metabolic process	biological_process	0.8988	1	98	260	1723	3965	OG07403,OG17663,OG07761,OG02019,OG07535,OG17885,OG16601,OG04803,OG17055,OG18159,OG07416,OG16763,OG11703,OG04933,OG07220,OG16146,OG01901,OG02940,OG04194,OG07804,OG03229,OG17801,OG18051,OG06975,OG01255,OG07836,OG18964,OG07817,OG18001,OG07048,OG03327,OG02227,OG07663,OG07276,OG05267,OG16048,OG07839,OG05241,OG07754,OG07066,OG07244,OG03060,OG06895,OG18508,OG07643,OG07286,OG06158,OG16828,OG18111,OG17807…
GO:0006144	purine nucleobase metabolic process	biological_process	0.8999	1	4	260	102	3965	OG07143,OG07066,OG07643,OG07836
GO:0016798	hydrolase activity, acting on glycosyl bonds	molecular_function	0.90016	1	2	260	61	3965	OG03229,OG07696
GO:0019725	cellular homeostasis	biological_process	0.9004	1	1	260	35	3965	OG04341
GO:0030880	RNA polymerase complex	cellular_component	0.901	1	1	260	38	3965	OG18167
GO:0044431	Golgi apparatus part	cellular_component	0.90159	1	1	260	40	3965	OG06941
GO:0051649	establishment of localization in cell	biological_process	0.90188	1	9	260	213	3965	OG07230,OG07193,OG07525,OG18910,OG18049,OG07527,OG05243,OG05267,OG02022
GO:0044237	cellular metabolic process	biological_process	0.90211	1	92	260	1620	3965	OG18964,OG01255,OG07836,OG17801,OG18051,OG06975,OG07839,OG16048,OG05241,OG07754,OG07066,OG03060,OG03327,OG02227,OG07276,OG05267,OG07048,OG07817,OG18001,OG16601,OG07761,OG17663,OG07535,OG02019,OG17885,OG18922,OG04194,OG07804,OG11703,OG16146,OG07220,OG01901,OG02940,OG07416,OG16763,OG04803,OG17055,OG02693,OG07936,OG07055,OG07187,OG07136,OG11354,OG07143,OG07890,OG07058,OG16867,OG07696,OG03520,OG07546…
GO:0042254	ribosome biogenesis	biological_process	0.90262	1	6	260	113	3965	OG09948,OG03327,OG07754,OG07761,OG16048,OG18964
GO:0044710	single-organism metabolic process	biological_process	0.90377	1	36	260	717	3965	OG07055,OG01255,OG18333,OG11354,OG07836,OG07143,OG07058,OG03229,OG07696,OG03520,OG07546,OG07066,OG03060,OG03953,OG07048,OG07240,OG07230,OG16601,OG07734,OG18111,OG02019,OG03227,OG07643,OG03374,OG07806,OG18922,OG04194,OG04599,OG07072,OG02940,OG06999,OG18513,OG07416,OG18049,OG18541,OG04803
GO:0043167	ion binding	molecular_function	0.904	1	60	260	1160	3965	OG03742,OG18690,OG11354,OG17167,OG18639,OG02929,OG05213,OG18547,OG17413,OG07642,OG03520,OG16435,OG06921,OG17801,OG07143,OG18051,OG18339,OG07178,OG05267,OG16128,OG17170,OG04306,OG03327,OG03953,OG07658,OG07066,OG07147,OG16511,OG07098,OG05241,OG07817,OG18001,OG18845,OG07240,OG10206,OG00966,OG07918,OG01906,OG18877,OG07389,OG03227,OG07403,OG18921,OG07672,OG04588,OG02940,OG04933,OG07220,OG07619,OG18298…
GO:0017038	protein import	biological_process	0.90475	1	1	260	39	3965	OG07193
GO:0071840	cellular component organization or biogenesis	biological_process	0.90503	1	27	260	485	3965	OG03327,OG05267,OG07185,OG16048,OG05243,OG07754,OG07668,OG04803,OG06941,OG03822,OG09948,OG18697,OG07919,OG16935,OG07230,OG18197,OG07240,OG02022,OG18480,OG18964,OG07646,OG16867,OG17413,OG04911,OG07535,OG07761,OG07193
GO:0009166	nucleotide catabolic process	biological_process	0.90555	1	1	260	44	3965	OG02019
GO:0006733	oxidoreduction coenzyme metabolic process	biological_process	0.90621	1	1	260	36	3965	OG03060
GO:0006366	transcription from RNA polymerase II promoter	biological_process	0.90627	1	2	260	60	3965	OG18167,OG17413
GO:0042802	identical protein binding	molecular_function	0.90678	1	1	260	38	3965	OG06941
GO:0016482	cytoplasmic transport	biological_process	0.90745	1	3	260	85	3965	OG07527,OG05267,OG07193
GO:0008152	metabolic process	biological_process	0.90822	1	116	260	2001	3965	OG07836,OG01255,OG18333,OG18964,OG07088,OG03229,OG06975,OG17801,OG18051,OG07663,OG02227,OG07276,OG05267,OG03327,OG07066,OG07754,OG03060,OG07244,OG07839,OG16048,OG05241,OG16562,OG07817,OG18001,OG07048,OG07918,OG07151,OG16601,OG07403,OG17885,OG07761,OG17663,OG02019,OG07535,OG02940,OG01901,OG11703,OG04933,OG16146,OG07220,OG07804,OG18922,OG04194,OG18159,OG17055,OG04803,OG16763,OG07416,OG11354,OG07136…
GO:0022613	ribonucleoprotein complex biogenesis	biological_process	0.90878	1	6	260	115	3965	OG09948,OG03327,OG07754,OG16048,OG07761,OG18964
GO:0005875	microtubule associated complex	cellular_component	0.90882	1	1	260	30	3965	OG18548
GO:0044707	single-multicellular organism process	biological_process	0.90959	1	8	260	183	3965	OG07230,OG07240,OG01817,OG05211,OG06941,OG03610,OG18372,OG03487
GO:0034062	RNA polymerase activity	molecular_function	0.91071	1	2	260	60	3965	OG07643,OG07836
GO:0016032	viral process	biological_process	0.91165	1	4	260	107	3965	OG01577,OG16987,OG05267,OG05286
GO:0043228	non-membrane-bounded organelle	cellular_component	0.91196	1	22	260	396	3965	OG17413,OG07643,OG16435,OG07761,OG07535,OG00966,OG07836,OG18964,OG16601,OG18697,OG09948,OG07884,OG11703,OG07220,OG18548,OG03327,OG07804,OG07754,OG05185,OG05243,OG16048,OG18133
GO:0043232	intracellular non-membrane-bounded organelle	cellular_component	0.91196	1	22	260	396	3965	OG17413,OG07643,OG07761,OG07535,OG16435,OG07836,OG00966,OG18964,OG16601,OG18697,OG09948,OG07884,OG11703,OG18548,OG07220,OG03327,OG05243,OG16048,OG05185,OG18133,OG07804,OG07754
GO:0006928	cellular component movement	biological_process	0.91237	1	2	260	63	3965	OG07884,OG18548
GO:1901292	nucleoside phosphate catabolic process	biological_process	0.91262	1	1	260	45	3965	OG02019
GO:0003676	nucleic acid binding	molecular_function	0.91269	1	38	260	729	3965	OG06999,OG16763,OG16422,OG17462,OG18332,OG05243,OG16146,OG07220,OG11703,OG01901,OG07535,OG07527,OG03753,OG06158,OG07643,OG02584,OG16601,OG07918,OG07240,OG03610,OG16462,OG18697,OG18673,OG18624,OG05241,OG03327,OG09670,OG00707,OG16440,OG05267,OG07143,OG18051,OG17801,OG07890,OG01992,OG17413,OG07836,OG11354
GO:0005730	nucleolus	cellular_component	0.91382	1	2	260	58	3965	OG07836,OG07643
GO:0065003	macromolecular complex assembly	biological_process	0.92165	1	5	260	125	3965	OG18480,OG06941,OG05267,OG04911,OG07646
GO:0006793	phosphorus metabolic process	biological_process	0.92191	1	18	260	408	3965	OG02227,OG07072,OG04931,OG18056,OG18922,OG04194,OG03060,OG04803,OG07817,OG07416,OG01255,OG07734,OG07346,OG03520,OG18111,OG02019,OG07143,OG07058
GO:0043412	macromolecule modification	biological_process	0.92213	1	17	260	404	3965	OG07346,OG07058,OG17885,OG07143,OG02227,OG05267,OG03953,OG04931,OG03398,OG18056,OG03374,OG07817,OG18001,OG17055,OG04803,OG07240,OG16627
GO:0005179	hormone activity	molecular_function	0.92241	1	1	260	34	3965	OG00707
GO:0005524	ATP binding	molecular_function	0.92316	1	14	260	351	3965	OG03327,OG04933,OG11354,OG07422,OG18056,OG03398,OG04931,OG07066,OG04803,OG03520,OG17462,OG17413,OG07817,OG07884
GO:0032559	adenyl ribonucleotide binding	molecular_function	0.92316	1	14	260	351	3965	OG07817,OG17413,OG17462,OG04803,OG03520,OG07884,OG11354,OG04933,OG03327,OG07066,OG03398,OG04931,OG18056,OG07422
GO:0006412	translation	biological_process	0.92434	1	7	260	136	3965	OG09948,OG03327,OG07220,OG07754,OG07761,OG16048,OG18964
GO:0004888	transmembrane signaling receptor activity	molecular_function	0.92568	1	4	260	112	3965	OG17652,OG04352,OG04194,OG05211
GO:0030695	GTPase regulator activity	molecular_function	0.92855	1	1	260	54	3965	OG02019
GO:0006325	chromatin organization	biological_process	0.92868	1	1	260	32	3965	OG07240
GO:0016776	phosphotransferase activity, phosphate group as acceptor	molecular_function	0.9288	1	1	260	32	3965	OG07143
GO:0004872	receptor activity	molecular_function	0.93311	1	5	260	136	3965	OG17533,OG04352,OG17652,OG04194,OG05211
GO:0016301	kinase activity	molecular_function	0.93349	1	9	260	237	3965	OG07143,OG04803,OG07817,OG04931,OG18056,OG04194,OG07066,OG03060,OG04933
GO:0009112	nucleobase metabolic process	biological_process	0.93418	1	4	260	113	3965	OG07836,OG07643,OG07143,OG07066
GO:0044403	symbiosis, encompassing mutualism through parasitism	biological_process	0.93513	1	4	260	114	3965	OG16987,OG05267,OG05286,OG01577
GO:0044085	cellular component biogenesis	biological_process	0.93533	1	15	260	299	3965	OG05267,OG18480,OG03327,OG07668,OG07646,OG07754,OG05243,OG16048,OG18964,OG09948,OG06941,OG07761,OG07535,OG04911,OG07919
GO:0040011	locomotion	biological_process	0.93569	1	2	260	64	3965	OG05267,OG18430
GO:0016310	phosphorylation	biological_process	0.93597	1	9	260	232	3965	OG04803,OG07817,OG07058,OG07734,OG04194,OG18922,OG04931,OG18056,OG07346
GO:0009987	cellular process	biological_process	0.93604	1	143	260	2400	3965	OG18922,OG04194,OG07804,OG16146,OG07220,OG01901,OG07416,OG07884,OG16763,OG17533,OG16601,OG07761,OG17663,OG07535,OG07672,OG02019,OG17885,OG05286,OG07066,OG03060,OG03327,OG06916,OG07276,OG02227,OG18697,OG16655,OG04341,OG18443,OG18855,OG18051,OG07017,OG05243,OG04931,OG07619,OG07072,OG18513,OG01817,OG16422,OG07419,OG18049,OG17462,OG01906,OG18877,OG18430,OG07346,OG18480,OG07734,OG00966,OG18111,OG07898…
GO:0030554	adenyl nucleotide binding	molecular_function	0.93664	1	14	260	357	3965	OG03398,OG18056,OG04931,OG07422,OG07066,OG04933,OG03327,OG11354,OG07884,OG17462,OG03520,OG04803,OG17413,OG07817
GO:0044699	single-organism process	biological_process	0.9384	1	91	260	1580	3965	OG18430,OG18877,OG07734,OG18480,OG07193,OG17807,OG07643,OG18506,OG07527,OG05243,OG07072,OG16935,OG01817,OG18291,OG18332,OG17462,OG18049,OG18464,OG11354,OG18690,OG02124,OG16313,OG03487,OG07564,OG07058,OG07890,OG17652,OG07143,OG04205,OG18910,OG17413,OG16867,OG18696,OG07185,OG18776,OG03953,OG18548,OG00707,OG18197,OG07230,OG18167,OG07240,OG02724,OG07919,OG16122,OG03822,OG06941,OG03610,OG07918,OG17120…
GO:1901135	carbohydrate derivative metabolic process	biological_process	0.93843	1	7	260	188	3965	OG07058,OG07143,OG02019,OG03374,OG07072,OG07696,OG01255
GO:0044419	interspecies interaction between organisms	biological_process	0.93882	1	4	260	115	3965	OG05286,OG05267,OG16987,OG01577
GO:0038023	signaling receptor activity	molecular_function	0.94082	1	4	260	117	3965	OG04352,OG17652,OG04194,OG05211
GO:0042592	homeostatic process	biological_process	0.9419	1	1	260	44	3965	OG04341
GO:0003008	system process	biological_process	0.94296	1	1	260	41	3965	OG05211
GO:0007165	signal transduction	biological_process	0.94323	1	30	260	603	3965	OG05243,OG05241,OG04194,OG04513,OG04933,OG03953,OG07220,OG00707,OG07178,OG05211,OG02724,OG07230,OG17533,OG17462,OG06941,OG16655,OG18291,OG18430,OG07918,OG18443,OG02022,OG03487,OG07143,OG02019,OG07672,OG17652,OG07890,OG04352,OG07564,OG07389
GO:0004672	protein kinase activity	molecular_function	0.94345	1	5	260	164	3965	OG04931,OG18056,OG04194,OG07817,OG04803
GO:0051336	regulation of hydrolase activity	biological_process	0.94481	1	1	260	51	3965	OG02019
GO:0046907	intracellular transport	biological_process	0.94501	1	7	260	189	3965	OG05243,OG07230,OG07193,OG18049,OG07527,OG18910,OG05267
GO:0010033	response to organic substance	biological_process	0.94608	1	1	260	41	3965	OG05211
GO:0046872	metal ion binding	molecular_function	0.94719	1	35	260	713	3965	OG18877,OG00966,OG03227,OG07403,OG07389,OG18298,OG04588,OG02940,OG06999,OG18541,OG18291,OG18547,OG05213,OG18639,OG18690,OG17167,OG03742,OG17801,OG18339,OG18051,OG07143,OG16435,OG06921,OG07642,OG05241,OG07098,OG07147,OG17170,OG16128,OG03953,OG07658,OG07240,OG18845,OG10206,OG18001
GO:0044700	single organism signaling	biological_process	0.94761	1	30	260	608	3965	OG17462,OG06941,OG16655,OG18291,OG05211,OG02724,OG17533,OG07230,OG04933,OG00707,OG03953,OG07220,OG07178,OG05243,OG05241,OG04194,OG04513,OG07389,OG07143,OG02019,OG07672,OG04352,OG17652,OG07890,OG07564,OG02022,OG03487,OG18430,OG07918,OG18443
GO:0044764	multi-organism cellular process	biological_process	0.94817	1	4	260	118	3965	OG01577,OG05267,OG16987,OG05286
GO:0007154	cell communication	biological_process	0.94822	1	31	260	622	3965	OG03953,OG07220,OG00707,OG04933,OG07178,OG04194,OG05241,OG05243,OG04513,OG06941,OG17462,OG18291,OG16655,OG02724,OG05211,OG07230,OG17533,OG03487,OG02022,OG18430,OG18443,OG07918,OG07389,OG07143,OG02019,OG07535,OG07672,OG07564,OG04352,OG17652,OG07890
GO:0006796	phosphate-containing compound metabolic process	biological_process	0.94874	1	17	260	405	3965	OG07058,OG18111,OG07143,OG02019,OG07734,OG01255,OG07346,OG07817,OG04803,OG07416,OG07072,OG02227,OG03060,OG04194,OG18922,OG04931,OG18056
GO:0023052	signaling	biological_process	0.94968	1	30	260	610	3965	OG07389,OG17652,OG04352,OG07890,OG07564,OG07672,OG02019,OG07143,OG02022,OG03487,OG07918,OG18443,OG18430,OG18291,OG16655,OG17462,OG06941,OG17533,OG07230,OG05211,OG02724,OG07178,OG04933,OG03953,OG00707,OG07220,OG04513,OG05241,OG05243,OG04194
GO:0016791	phosphatase activity	molecular_function	0.95212	1	1	260	59	3965	OG02940
GO:0009611	response to wounding	biological_process	0.95236	1	1	260	45	3965	OG07564
GO:0046434	organophosphate catabolic process	biological_process	0.9528	1	1	260	55	3965	OG02019
GO:0097159	organic cyclic compound binding	molecular_function	0.95316	1	57	260	1127	3965	OG11703,OG04933,OG07220,OG16146,OG01901,OG05243,OG18056,OG03398,OG07806,OG04931,OG07422,OG17462,OG04803,OG18332,OG06999,OG16422,OG07884,OG16763,OG01906,OG16601,OG02584,OG07918,OG03753,OG03227,OG07527,OG07643,OG06158,OG18921,OG07672,OG07535,OG04306,OG03327,OG09670,OG00707,OG07178,OG16440,OG05267,OG16511,OG05241,OG18624,OG18673,OG07066,OG03610,OG18697,OG07817,OG16462,OG07240,OG07836,OG11354,OG02929…
GO:1901363	heterocyclic compound binding	molecular_function	0.95316	1	57	260	1127	3965	OG07535,OG07672,OG18921,OG06158,OG07643,OG07527,OG03753,OG03227,OG07918,OG01906,OG02584,OG16601,OG07884,OG16763,OG16422,OG06999,OG18332,OG04803,OG17462,OG07422,OG03398,OG05243,OG18056,OG07806,OG04931,OG01901,OG07220,OG16146,OG04933,OG11703,OG07890,OG18051,OG07143,OG17801,OG01992,OG17413,OG03520,OG02929,OG11354,OG07836,OG07240,OG07817,OG16462,OG18697,OG03610,OG07066,OG18673,OG18624,OG05241,OG16511…
GO:0046983	protein dimerization activity	molecular_function	0.95421	1	2	260	71	3965	OG06941,OG04798
GO:0005102	receptor binding	molecular_function	0.95431	1	6	260	140	3965	OG07230,OG07564,OG18430,OG16655,OG06941,OG00707
GO:0051716	cellular response to stimulus	biological_process	0.95539	1	36	260	723	3965	OG02724,OG07230,OG06941,OG16655,OG05241,OG03327,OG00707,OG03953,OG07178,OG07143,OG17652,OG07890,OG07564,OG18443,OG03487,OG11354,OG05211,OG17533,OG17462,OG18291,OG05243,OG04194,OG04513,OG04933,OG07220,OG01901,OG02940,OG07535,OG02019,OG07672,OG04352,OG07389,OG18877,OG18430,OG07918,OG02022
GO:0043169	cation binding	molecular_function	0.95622	1	35	260	720	3965	OG06999,OG18291,OG18541,OG18298,OG02940,OG04588,OG07389,OG07403,OG03227,OG18877,OG00966,OG10206,OG18845,OG07240,OG18001,OG07147,OG05241,OG07098,OG07658,OG03953,OG17170,OG16128,OG16435,OG06921,OG18339,OG18051,OG07143,OG17801,OG07642,OG05213,OG18547,OG17167,OG18690,OG03742,OG18639
GO:0042221	response to chemical stimulus	biological_process	0.9564	1	4	260	112	3965	OG01535,OG18430,OG05211,OG02940
GO:0040007	growth	biological_process	0.95771	1	1	260	46	3965	OG16655
GO:0044267	cellular protein metabolic process	biological_process	0.95903	1	26	260	547	3965	OG07839,OG03398,OG16048,OG18056,OG04931,OG07754,OG03327,OG03953,OG07220,OG02227,OG16627,OG16373,OG17055,OG04803,OG18001,OG09948,OG07817,OG18964,OG02693,OG07346,OG07143,OG07761,OG17885,OG06975,OG07058,OG07546
GO:0044281	small molecule metabolic process	biological_process	0.95945	1	19	260	449	3965	OG03060,OG07066,OG04194,OG03374,OG02940,OG07072,OG03953,OG18513,OG04803,OG18541,OG07836,OG01255,OG07058,OG02019,OG07143,OG18111,OG07643,OG03520,OG07546
GO:0044763	single-organism cellular process	biological_process	0.95956	1	76	260	1382	3965	OG16867,OG04205,OG18910,OG17413,OG07143,OG07564,OG07890,OG17652,OG07058,OG03487,OG02124,OG18464,OG11354,OG06941,OG03822,OG02724,OG07919,OG16122,OG07230,OG18167,OG07240,OG00707,OG18776,OG18548,OG03953,OG18696,OG07185,OG07527,OG18506,OG07193,OG18480,OG18430,OG18877,OG18049,OG17462,OG18291,OG16935,OG07072,OG05243,OG07525,OG18855,OG07054,OG01255,OG18443,OG04341,OG16655,OG18697,OG06916,OG03327,OG07178…
GO:0043933	macromolecular complex subunit organization	biological_process	0.96008	1	5	260	138	3965	OG05267,OG18480,OG06941,OG07646,OG04911
GO:0006464	cellular protein modification process	biological_process	0.96274	1	14	260	368	3965	OG07143,OG16627,OG07058,OG17885,OG04803,OG17055,OG07817,OG18001,OG03398,OG04931,OG18056,OG07346,OG03953,OG02227
GO:0036211	protein modification process	biological_process	0.96274	1	14	260	368	3965	OG02227,OG03953,OG07346,OG18056,OG03398,OG04931,OG18001,OG07817,OG04803,OG17055,OG17885,OG07058,OG07143,OG16627
GO:0009894	regulation of catabolic process	biological_process	0.96684	1	1	260	61	3965	OG02019
GO:0031329	regulation of cellular catabolic process	biological_process	0.96684	1	1	260	61	3965	OG02019
GO:0043623	cellular protein complex assembly	biological_process	0.96717	1	2	260	79	3965	OG04911,OG07646
GO:0019058	viral infectious cycle	biological_process	0.96725	1	1	260	55	3965	OG16987
GO:0004930	G-protein coupled receptor activity	molecular_function	0.96789	1	2	260	80	3965	OG17652,OG05211
GO:0070887	cellular response to chemical stimulus	biological_process	0.97089	1	1	260	59	3965	OG02940
GO:0060589	nucleoside-triphosphatase regulator activity	molecular_function	0.97179	1	1	260	66	3965	OG02019
GO:0042578	phosphoric ester hydrolase activity	molecular_function	0.9766	1	1	260	73	3965	OG02940
GO:0003674	molecular_function	molecular_function	0.98886	1	208	260	3425	3965	OG01279,OG01639,OG06915,OG07643,OG18506,OG17658,OG03227,OG01518,OG18508,OG07193,OG16828,OG04599,OG06887,OG18056,OG03398,OG03374,OG07806,OG07422,OG18332,OG18291,OG18541,OG04533,OG07457,OG16935,OG06999,OG18690,OG03742,OG17167,OG11354,OG07136,OG18639,OG02929,OG02693,OG07936,OG17413,OG18910,OG16987,OG01992,OG16867,OG07546,OG07696,OG07564,OG07143,OG16440,OG00707,OG18776,OG04306,OG07658,OG07098,OG09948…
GO:0034622	cellular macromolecular complex assembly	biological_process	0.99222	1	2	260	97	3965	OG07646,OG04911
GO:0005488	binding	molecular_function	0.99874	1	133	260	2499	3965	OG03398,OG18056,OG07806,OG07422,OG04599,OG06887,OG07457,OG16935,OG06999,OG18332,OG18291,OG04533,OG18541,OG01639,OG06915,OG01279,OG07193,OG07643,OG17658,OG01518,OG03227,OG07098,OG16440,OG04306,OG00707,OG07658,OG07240,OG01439,OG07230,OG03241,OG06941,OG02929,OG02693,OG18690,OG11354,OG17167,OG03742,OG18639,OG07564,OG07143,OG17413,OG01992,OG18910,OG07546,OG02940,OG04933,OG11703,OG18289,OG02476,OG04803…
GO:0005515	protein binding	molecular_function	0.99952	1	59	260	1329	3965	OG17167,OG18690,OG03742,OG07342,OG18500,OG16609,OG06965,OG04341,OG02693,OG18910,OG18106,OG03520,OG07546,OG07564,OG07058,OG07588,OG02539,OG17523,OG03953,OG03327,OG00707,OG17170,OG07668,OG16655,OG03822,OG18001,OG18697,OG06941,OG07230,OG01439,OG10206,OG03241,OG00966,OG01279,OG18430,OG18877,OG01639,OG07286,OG17658,OG01518,OG07403,OG17416,OG07193,OG17885,OG07535,OG02940,OG18289,OG06887,OG02476,OG04933…
