# Supplementary material for: Comparative transcriptome analysis revealed omnivorous adaptation of the small intestine of Melinae
Source: Sci Rep. 2021 Sep 27;11:19162. doi: 10.1038/s41598-021-98561-0 (PMC8476558; doi:10.1038/s41598-021-98561-0)
Supplement: Supplementary file 3 — Supplementary Information 3. [file 41598_2021_98561_MOESM3_ESM.xlsx]

## Sheet: S3 KEGG pathway enrichment resu
S3 Enrichment results of KEGG PATHWAY
Term：Name of enriched KEGG PATHWAY
Database：Database name
ID：ID of enriched KEGG PATHWAY
Input number：The number of direct orthologous genes associated with this KEGG PATHWAY
Background number：The number of all genes associated with this KEGG PATHWAY
P-Value：Pvalue of enrichment analysis
Corrected P-Value：Pvalue after correction
Input：ID of the lineal orthologous genes associated with this KEGG PATHWAY
#Term	Database	ID	Input number	Background number	P-Value	Corrected P-Value	Input	Hyperlink
Cell adhesion molecules (CAMs)	KEGG PATHWAY	ko04514	7	39	0.0173095	0.916784	OG06897|OG07822|OG16429|OG01639|OG04533|OG17120|OG02724	http://www.genome.jp/kegg-bin/show_pathway?ko04514/K16337%09red/K06735%09red/K06770%09red/K06485%09red/K06771%09red/K06495%09red/K06087%09red
cGMP-PKG signaling pathway	KEGG PATHWAY	ko04022	8	52	0.0238591	0.916784	OG18417|OG16116|OG16627|OG18541|OG18285|OG16763|OG18659|OG07079	http://www.genome.jp/kegg-bin/show_pathway?ko04022/K04952%09red/K04136%09red/K00907%09red/K04456%09red/K03121%09red/K09565%09red/K04937%09red/K06269%09red
Ribosome biogenesis in eukaryotes	KEGG PATHWAY	ko03008	5	24	0.0257638	0.916784	OG04835|OG07346|OG04083|OG04803|OG06158	http://www.genome.jp/kegg-bin/show_pathway?ko03008/K12845%09red/K14527%09red/K14566%09red/K03115%09red/K07179%09red
Parkinson's disease	KEGG PATHWAY	ko05012	8	56	0.0336854	0.916784	OG16627|OG06931|OG17462|OG06915|OG06916|OG18922|OG07354|OG07734	http://www.genome.jp/kegg-bin/show_pathway?ko05012/K03950%09red/K04557%09red/K02128%09red/K00235%09red/K09565%09red/K02273%09red/K02270%09red/K02266%09red
Fanconi anemia pathway	KEGG PATHWAY	ko03460	3	11	0.0458	0.916784	OG02476|OG04568|OG03753	http://www.genome.jp/kegg-bin/show_pathway?ko03460/K10896%09red/K13960%09red/K10889%09red
Alzheimer's disease	KEGG PATHWAY	ko05010	8	60	0.045954	0.916784	OG06931|OG07535|OG06915|OG06916|OG18922|OG07354|OG18056|OG07734	http://www.genome.jp/kegg-bin/show_pathway?ko05010/K04524%09red/K03950%09red/K08852%09red/K02128%09red/K00235%09red/K02273%09red/K02270%09red/K02266%09red
Non-alcoholic fatty liver disease (NAFLD)	KEGG PATHWAY	ko04932	7	54	0.0667318	0.916784	OG06931|OG06915|OG18659|OG18922|OG07354|OG18056|OG07734	http://www.genome.jp/kegg-bin/show_pathway?ko04932/K03950%09red/K08852%09red/K04456%09red/K00235%09red/K02273%09red/K02270%09red/K02266%09red
Small cell lung cancer	KEGG PATHWAY	ko05222	4	23	0.0718355	0.916784	OG16429|OG18363|OG18659|OG18955	http://www.genome.jp/kegg-bin/show_pathway?ko05222/K13241%09red/K06485%09red/K04456%09red/K06620%09red
Glycosylphosphatidylinositol(GPI)-anchor biosynthesis	KEGG PATHWAY	ko00563	2	6	0.0769449	0.916784	OG07244|OG07663	http://www.genome.jp/kegg-bin/show_pathway?ko00563/K09658%09red/K05290%09red
Oxidative phosphorylation	KEGG PATHWAY	ko00190	6	47	0.090681	0.916784	OG06931|OG06915|OG06916|OG18922|OG07354|OG07734	http://www.genome.jp/kegg-bin/show_pathway?ko00190/K03950%09red/K02128%09red/K00235%09red/K02273%09red/K02270%09red/K02266%09red
Bacterial invasion of epithelial cells	KEGG PATHWAY	ko05100	4	26	0.0978933	0.916784	OG16511|OG17416|OG07918|OG06941	http://www.genome.jp/kegg-bin/show_pathway?ko05100/K05700%09red/K07863%09red/K12958%09red/K01528%09red
Protein export	KEGG PATHWAY	ko03060	2	8	0.114463	0.916784	OG04513|OG07527	http://www.genome.jp/kegg-bin/show_pathway?ko03060/K03105%09red/K12275%09red
cAMP signaling pathway	KEGG PATHWAY	ko04024	6	51	0.118297	0.916784	OG18390|OG18417|OG16116|OG18659|OG16484|OG05241	http://www.genome.jp/kegg-bin/show_pathway?ko04024/K04955%09red/K04952%09red/K11265%09red/K15494%09red/K04456%09red/K06269%09red
Chemical carcinogenesis	KEGG PATHWAY	ko05204	3	18	0.123871	0.916784	OG07673|OG04495|OG04341	http://www.genome.jp/kegg-bin/show_pathway?ko05204/K01014%09red/K00799%09red
Shigellosis	KEGG PATHWAY	ko05131	3	18	0.123871	0.916784	OG17416|OG07918|OG01852	http://www.genome.jp/kegg-bin/show_pathway?ko05131/K07863%09red/K10165%09red/K05700%09red
Hippo signaling pathway	KEGG PATHWAY	ko04390	5	40	0.124296	0.916784	OG16655|OG16116|OG07230|OG07597|OG16520	http://www.genome.jp/kegg-bin/show_pathway?ko04390/K06269%09red/K16622%09red/K08731%09red/K16198%09red/K02432%09red
Cardiac muscle contraction	KEGG PATHWAY	ko04260	3	19	0.137484	0.916784	OG06931|OG07734|OG18922	http://www.genome.jp/kegg-bin/show_pathway?ko04260/K02273%09red/K02270%09red/K02266%09red
Vascular smooth muscle contraction	KEGG PATHWAY	ko04270	4	30	0.138395	0.916784	OG07079|OG18541|OG16116|OG18285	http://www.genome.jp/kegg-bin/show_pathway?ko04270/K06269%09red/K04937%09red/K04136%09red/K00907%09red
Glucagon signaling pathway	KEGG PATHWAY	ko04922	4	30	0.138395	0.916784	OG17879|OG18659|OG02929|OG18197	http://www.genome.jp/kegg-bin/show_pathway?ko04922/K01596%09red/K16311%09red/K04456%09red/K00688%09red
Huntington's disease	KEGG PATHWAY	ko05016	7	67	0.145673	0.916784	OG16627|OG06931|OG06915|OG06916|OG18922|OG07354|OG07734	http://www.genome.jp/kegg-bin/show_pathway?ko05016/K03950%09red/K02128%09red/K00235%09red/K09565%09red/K02273%09red/K02270%09red/K02266%09red
Focal adhesion	KEGG PATHWAY	ko04510	7	67	0.145673	0.916784	OG16116|OG17416|OG18372|OG18285|OG18659|OG16429|OG06941	http://www.genome.jp/kegg-bin/show_pathway?ko04510/K12958%09red/K06485%09red/K05700%09red/K04456%09red/K00907%09red/K06238%09red/K06269%09red
Insulin signaling pathway	KEGG PATHWAY	ko04910	5	44	0.161184	0.916784	OG07178|OG18197|OG16116|OG18659|OG02929	http://www.genome.jp/kegg-bin/show_pathway?ko04910/K07194%09red/K01596%09red/K04456%09red/K06269%09red/K00688%09red
Protein processing in endoplasmic reticulum	KEGG PATHWAY	ko04141	6	58	0.175256	0.916784	OG04513|OG07839|OG18547|OG18694|OG18056|OG07817	http://www.genome.jp/kegg-bin/show_pathway?ko04141/K16195%09red/K03094%09red/K08852%09red/K12275%09red/K04079%09red/K08288%09red
Apoptosis	KEGG PATHWAY	ko04210	5	46	0.181106	0.916784	OG18056|OG16122|OG18659|OG07597|OG04798	http://www.genome.jp/kegg-bin/show_pathway?ko04210/K02162%09red/K07818%09red/K04456%09red/K08731%09red/K08852%09red
Toxoplasmosis	KEGG PATHWAY	ko05145	4	34	0.184404	0.916784	OG16429|OG18659|OG16627|OG18955	http://www.genome.jp/kegg-bin/show_pathway?ko05145/K13241%09red/K06485%09red/K04456%09red/K09565%09red
Drug metabolism - cytochrome P450	KEGG PATHWAY	ko00982	2	12	0.198829	0.916784	OG04495|OG04341	http://www.genome.jp/kegg-bin/show_pathway?ko00982/K00799%09red
Pyruvate metabolism	KEGG PATHWAY	ko00620	2	13	0.220984	0.916784	OG02929|OG18316	http://www.genome.jp/kegg-bin/show_pathway?ko00620/K01596%09red/K01069%09red
Citrate cycle (TCA cycle)	KEGG PATHWAY	ko00020	2	13	0.220984	0.916784	OG06915|OG02929	http://www.genome.jp/kegg-bin/show_pathway?ko00020/K01596%09red/K00235%09red
Glutathione metabolism	KEGG PATHWAY	ko00480	2	13	0.220984	0.916784	OG04495|OG04341	http://www.genome.jp/kegg-bin/show_pathway?ko00480/K00799%09red
Proteasome	KEGG PATHWAY	ko03050	2	13	0.220984	0.916784	OG06975|OG16373	http://www.genome.jp/kegg-bin/show_pathway?ko03050/K02738%09red/K02740%09red
Pertussis	KEGG PATHWAY	ko05133	3	25	0.227637	0.916784	OG02047|OG07550|OG18955	http://www.genome.jp/kegg-bin/show_pathway?ko05133/K13241%09red/K05426%09red/K10067%09red
Insulin resistance	KEGG PATHWAY	ko04931	4	40	0.260802	0.916784	OG18197|OG16116|OG18659|OG02929	http://www.genome.jp/kegg-bin/show_pathway?ko04931/K01596%09red/K00688%09red/K04456%09red/K06269%09red
Metabolism of xenobiotics by cytochrome P450	KEGG PATHWAY	ko00980	2	16	0.28817	0.916784	OG04495|OG04341	http://www.genome.jp/kegg-bin/show_pathway?ko00980/K00799%09red
Non-small cell lung cancer	KEGG PATHWAY	ko05223	2	16	0.28817	0.916784	OG18363|OG18659	http://www.genome.jp/kegg-bin/show_pathway?ko05223/K04456%09red/K06620%09red
NOD-like receptor signaling pathway	KEGG PATHWAY	ko04621	2	16	0.28817	0.916784	OG18694|OG01852	http://www.genome.jp/kegg-bin/show_pathway?ko04621/K10165%09red/K04079%09red
Tuberculosis	KEGG PATHWAY	ko05152	5	56	0.291506	0.916784	OG06965|OG01852|OG02047|OG18659|OG18955	http://www.genome.jp/kegg-bin/show_pathway?ko05152/K06463%09red/K13241%09red/K04456%09red/K05426%09red/K10165%09red
Herpes simplex infection	KEGG PATHWAY	ko05168	5	57	0.303221	0.916784	OG16763|OG07346|OG16116|OG07839|OG07817	http://www.genome.jp/kegg-bin/show_pathway?ko05168/K06269%09red/K16195%09red/K03121%09red/K03115%09red/K03094%09red
Steroid biosynthesis	KEGG PATHWAY	ko00100	1	5	0.306152	0.916784	OG03227	http://www.genome.jp/kegg-bin/show_pathway?ko00100/K07419%09red
Apoptosis - multiple species	KEGG PATHWAY	ko04215	2	17	0.310511	0.916784	OG07898|OG07597	http://www.genome.jp/kegg-bin/show_pathway?ko04215/K08731%09red/K08334%09red
Sphingolipid metabolism	KEGG PATHWAY	ko00600	2	17	0.310511	0.916784	OG06997|OG18049	http://www.genome.jp/kegg-bin/show_pathway?ko00600/K01080%09red/K04712%09red
Inflammatory bowel disease (IBD)	KEGG PATHWAY	ko05321	2	17	0.310511	0.916784	OG02047|OG01852	http://www.genome.jp/kegg-bin/show_pathway?ko05321/K05426%09red/K10165%09red
Tight junction	KEGG PATHWAY	ko04530	4	44	0.314657	0.916784	OG07346|OG17120|OG18659|OG04533	http://www.genome.jp/kegg-bin/show_pathway?ko04530/K04456%09red/K06735%09red/K03115%09red/K06087%09red
Pathways in cancer	KEGG PATHWAY	ko05200	9	116	0.318836	0.916784	OG18363|OG06999|OG18955|OG16429|OG16759|OG16520|OG07597|OG18659|OG18694	http://www.genome.jp/kegg-bin/show_pathway?ko05200/K08731%09red/K06485%09red/K01388%09red/K04456%09red/K02432%09red/K04079%09red/K13241%09red/K09592%09red/K06620%09red
HIF-1 signaling pathway	KEGG PATHWAY	ko04066	3	31	0.325627	0.916784	OG18659|OG06999|OG18955	http://www.genome.jp/kegg-bin/show_pathway?ko04066/K13241%09red/K04456%09red/K09592%09red
Prostate cancer	KEGG PATHWAY	ko05215	3	31	0.325627	0.916784	OG18363|OG18659|OG18694	http://www.genome.jp/kegg-bin/show_pathway?ko05215/K04456%09red/K06620%09red/K04079%09red
Antigen processing and presentation	KEGG PATHWAY	ko04612	2	18	0.332703	0.916784	OG18694|OG00806	http://www.genome.jp/kegg-bin/show_pathway?ko04612/K06541%09red/K04079%09red
Bladder cancer	KEGG PATHWAY	ko05219	2	18	0.332703	0.916784	OG18363|OG16759	http://www.genome.jp/kegg-bin/show_pathway?ko05219/K01388%09red/K06620%09red
Proteoglycans in cancer	KEGG PATHWAY	ko05205	5	60	0.338738	0.916784	OG16116|OG07087|OG18659|OG16520|OG06941	http://www.genome.jp/kegg-bin/show_pathway?ko05205/K04456%09red/K03985%09red/K06269%09red/K02432%09red/K12958%09red
Leukocyte transendothelial migration	KEGG PATHWAY	ko04670	3	32	0.342146	0.916784	OG17120|OG17416|OG04533	http://www.genome.jp/kegg-bin/show_pathway?ko04670/K06735%09red/K05700%09red/K06087%09red
One carbon pool by folate	KEGG PATHWAY	ko00670	1	6	0.347176	0.916784	OG17908	http://www.genome.jp/kegg-bin/show_pathway?ko00670/K00605%09red
Graft-versus-host disease	KEGG PATHWAY	ko05332	1	6	0.347176	0.916784	OG04798	http://www.genome.jp/kegg-bin/show_pathway?ko05332/K07818%09red
Epstein-Barr virus infection	KEGG PATHWAY	ko05169	5	61	0.35066	0.916784	OG07346|OG07230|OG07817|OG18659|OG18133	http://www.genome.jp/kegg-bin/show_pathway?ko05169/K04456%09red/K07606%09red/K16195%09red/K03115%09red/K16198%09red
Salmonella infection	KEGG PATHWAY	ko05132	2	19	0.354685	0.916784	OG07918|OG18955	http://www.genome.jp/kegg-bin/show_pathway?ko05132/K13241%09red/K07863%09red
Measles	KEGG PATHWAY	ko05162	4	47	0.355666	0.916784	OG07346|OG07817|OG18659|OG04352	http://www.genome.jp/kegg-bin/show_pathway?ko05162/K06452%09red/K04456%09red/K16195%09red/K03115%09red
Colorectal cancer	KEGG PATHWAY	ko05210	2	20	0.376405	0.916784	OG18659|OG07597	http://www.genome.jp/kegg-bin/show_pathway?ko05210/K04456%09red/K08731%09red
Amphetamine addiction	KEGG PATHWAY	ko05031	2	20	0.376405	0.916784	OG16116|OG05241	http://www.genome.jp/kegg-bin/show_pathway?ko05031/K15494%09red/K06269%09red
Pentose and glucuronate interconversions	KEGG PATHWAY	ko00040	1	7	0.385781	0.916784	OG07806	http://www.genome.jp/kegg-bin/show_pathway?ko00040/K03331%09red
Glycerophospholipid metabolism	KEGG PATHWAY	ko00564	2	21	0.397817	0.916784	OG07416|OG06997	http://www.genome.jp/kegg-bin/show_pathway?ko00564/K08744%09red/K01080%09red
Pancreatic cancer	KEGG PATHWAY	ko05212	2	21	0.397817	0.916784	OG18363|OG18659	http://www.genome.jp/kegg-bin/show_pathway?ko05212/K04456%09red/K06620%09red
Platelet activation	KEGG PATHWAY	ko04611	3	36	0.407634	0.916784	OG16116|OG18659|OG18285	http://www.genome.jp/kegg-bin/show_pathway?ko04611/K00907%09red/K04456%09red/K06269%09red
Adipocytokine signaling pathway	KEGG PATHWAY	ko04920	2	22	0.418882	0.916784	OG18659|OG02929	http://www.genome.jp/kegg-bin/show_pathway?ko04920/K01596%09red/K04456%09red
Biosynthesis of unsaturated fatty acids	KEGG PATHWAY	ko01040	1	8	0.422108	0.916784	OG07055	http://www.genome.jp/kegg-bin/show_pathway?ko01040/K07753%09red
Melanoma	KEGG PATHWAY	ko05218	2	23	0.439566	0.916784	OG18363|OG18659	http://www.genome.jp/kegg-bin/show_pathway?ko05218/K04456%09red/K06620%09red
Adherens junction	KEGG PATHWAY	ko04520	2	23	0.439566	0.916784	OG07346|OG17416	http://www.genome.jp/kegg-bin/show_pathway?ko04520/K05700%09red/K03115%09red
Glioma	KEGG PATHWAY	ko05214	2	23	0.439566	0.916784	OG18363|OG18659	http://www.genome.jp/kegg-bin/show_pathway?ko05214/K04456%09red/K06620%09red
Renal cell carcinoma	KEGG PATHWAY	ko05211	2	23	0.439566	0.916784	OG18659|OG06999	http://www.genome.jp/kegg-bin/show_pathway?ko05211/K04456%09red/K09592%09red
Oocyte meiosis	KEGG PATHWAY	ko04114	3	38	0.439683	0.916784	OG16116|OG07230|OG07839	http://www.genome.jp/kegg-bin/show_pathway?ko04114/K03094%09red/K06269%09red/K16198%09red
Hepatitis C	KEGG PATHWAY	ko05160	3	38	0.439683	0.916784	OG18659|OG17120|OG07817	http://www.genome.jp/kegg-bin/show_pathway?ko05160/K04456%09red/K16195%09red/K06087%09red
TNF signaling pathway	KEGG PATHWAY	ko04668	3	39	0.45546	0.916784	OG07575|OG18659|OG01852	http://www.genome.jp/kegg-bin/show_pathway?ko04668/K15637%09red/K04456%09red/K10165%09red
Regulation of autophagy	KEGG PATHWAY	ko04140	1	9	0.45629	0.916784	OG07898	http://www.genome.jp/kegg-bin/show_pathway?ko04140/K08334%09red
Basal cell carcinoma	KEGG PATHWAY	ko05217	1	9	0.45629	0.916784	OG16520	http://www.genome.jp/kegg-bin/show_pathway?ko05217/K02432%09red
Leishmaniasis	KEGG PATHWAY	ko05140	2	24	0.459841	0.916784	OG06965|OG18955	http://www.genome.jp/kegg-bin/show_pathway?ko05140/K06463%09red/K13241%09red
Chagas disease (American trypanosomiasis)	KEGG PATHWAY	ko05142	3	40	0.471048	0.916784	OG04352|OG18659|OG18955	http://www.genome.jp/kegg-bin/show_pathway?ko05142/K13241%09red/K06452%09red/K04456%09red
Calcium signaling pathway	KEGG PATHWAY	ko04020	4	56	0.47697	0.916784	OG18541|OG18285|OG16627|OG18955	http://www.genome.jp/kegg-bin/show_pathway?ko04020/K13241%09red/K00907%09red/K04136%09red/K09565%09red
Ribosome	KEGG PATHWAY	ko03010	4	56	0.47697	0.916784	OG09948|OG07754|OG18910|OG18964	http://www.genome.jp/kegg-bin/show_pathway?ko03010/K02977%09red/K02918%09red/K02979%09red/K02978%09red
PPAR signaling pathway	KEGG PATHWAY	ko03320	2	25	0.479682	0.916784	OG16759|OG02929	http://www.genome.jp/kegg-bin/show_pathway?ko03320/K01596%09red/K01388%09red
mTOR signaling pathway	KEGG PATHWAY	ko04150	2	25	0.479682	0.916784	OG18659|OG00820	http://www.genome.jp/kegg-bin/show_pathway?ko04150/K04456%09red/K08267%09red
Dopaminergic synapse	KEGG PATHWAY	ko04728	3	41	0.486432	0.916784	OG16116|OG18659|OG05241	http://www.genome.jp/kegg-bin/show_pathway?ko04728/K15494%09red/K06269%09red/K04456%09red
Circadian rhythm	KEGG PATHWAY	ko04710	1	10	0.488455	0.916784	OG07839	http://www.genome.jp/kegg-bin/show_pathway?ko04710/K03094%09red
Proximal tubule bicarbonate reclamation	KEGG PATHWAY	ko04964	1	10	0.488455	0.916784	OG02929	http://www.genome.jp/kegg-bin/show_pathway?ko04964/K01596%09red
Hedgehog signaling pathway - fly	KEGG PATHWAY	ko04341	1	10	0.488455	0.916784	OG07839	http://www.genome.jp/kegg-bin/show_pathway?ko04341/K03094%09red
RNA transport	KEGG PATHWAY	ko03013	4	57	0.489985	0.916784	OG06158|OG03241|OG02022|OG16906	http://www.genome.jp/kegg-bin/show_pathway?ko03013/K14527%09red/K14305%09red/K13135%09red/K14306%09red
Hematopoietic cell lineage	KEGG PATHWAY	ko04640	2	26	0.49907	0.916784	OG16429|OG04352	http://www.genome.jp/kegg-bin/show_pathway?ko04640/K06485%09red/K06452%09red
ECM-receptor interaction	KEGG PATHWAY	ko04512	2	26	0.49907	0.916784	OG16429|OG18372	http://www.genome.jp/kegg-bin/show_pathway?ko04512/K06485%09red/K06238%09red
Adrenergic signaling in cardiomyocytes	KEGG PATHWAY	ko04261	3	42	0.501597	0.916784	OG18541|OG16116|OG18659	http://www.genome.jp/kegg-bin/show_pathway?ko04261/K04456%09red/K06269%09red/K04136%09red
Choline metabolism in cancer	KEGG PATHWAY	ko05231	2	27	0.517989	0.916784	OG06997|OG18659	http://www.genome.jp/kegg-bin/show_pathway?ko05231/K01080%09red/K04456%09red
Allograft rejection	KEGG PATHWAY	ko05330	1	11	0.518722	0.916784	OG04798	http://www.genome.jp/kegg-bin/show_pathway?ko05330/K07818%09red
Pentose phosphate pathway	KEGG PATHWAY	ko00030	1	11	0.518722	0.916784	OG07066	http://www.genome.jp/kegg-bin/show_pathway?ko00030/K00851%09red
Taste transduction	KEGG PATHWAY	ko04742	1	11	0.518722	0.916784	OG00821	http://www.genome.jp/kegg-bin/show_pathway?ko04742/K04819%09red
Carbohydrate digestion and absorption	KEGG PATHWAY	ko04973	1	11	0.518722	0.916784	OG18659	http://www.genome.jp/kegg-bin/show_pathway?ko04973/K04456%09red
Cytosolic DNA-sensing pathway	KEGG PATHWAY	ko04623	1	11	0.518722	0.916784	OG02507	http://www.genome.jp/kegg-bin/show_pathway?ko04623/K12965%09red
Aminoacyl-tRNA biosynthesis	KEGG PATHWAY	ko00970	1	11	0.518722	0.916784	OG16786	http://www.genome.jp/kegg-bin/show_pathway?ko00970/K01883%09red
Type I diabetes mellitus	KEGG PATHWAY	ko04940	1	11	0.518722	0.916784	OG04798	http://www.genome.jp/kegg-bin/show_pathway?ko04940/K07818%09red
Chronic myeloid leukemia	KEGG PATHWAY	ko05220	2	28	0.536427	0.916784	OG18363|OG18659	http://www.genome.jp/kegg-bin/show_pathway?ko05220/K04456%09red/K06620%09red
Fat digestion and absorption	KEGG PATHWAY	ko04975	1	12	0.547201	0.916784	OG06997	http://www.genome.jp/kegg-bin/show_pathway?ko04975/K01080%09red
Autoimmune thyroid disease	KEGG PATHWAY	ko05320	1	12	0.547201	0.916784	OG04798	http://www.genome.jp/kegg-bin/show_pathway?ko05320/K07818%09red
Notch signaling pathway	KEGG PATHWAY	ko04330	1	12	0.547201	0.916784	OG07504	http://www.genome.jp/kegg-bin/show_pathway?ko04330/K06066%09red
Regulation of actin cytoskeleton	KEGG PATHWAY	ko04810	4	62	0.552863	0.916784	OG16429|OG16116|OG17416|OG18285	http://www.genome.jp/kegg-bin/show_pathway?ko04810/K06485%09red/K00907%09red/K05700%09red/K06269%09red
TGF-beta signaling pathway	KEGG PATHWAY	ko04350	2	29	0.554375	0.916784	OG16655|OG07839	http://www.genome.jp/kegg-bin/show_pathway?ko04350/K03094%09red/K16622%09red
Fc gamma R-mediated phagocytosis	KEGG PATHWAY	ko04666	2	29	0.554375	0.916784	OG06997|OG18659	http://www.genome.jp/kegg-bin/show_pathway?ko04666/K01080%09red/K04456%09red
Rheumatoid arthritis	KEGG PATHWAY	ko05323	2	30	0.571825	0.916784	OG16759|OG02047	http://www.genome.jp/kegg-bin/show_pathway?ko05323/K05426%09red/K01388%09red
T cell receptor signaling pathway	KEGG PATHWAY	ko04660	2	30	0.571825	0.916784	OG18659|OG04352	http://www.genome.jp/kegg-bin/show_pathway?ko04660/K06452%09red/K04456%09red
Endocrine and other factor-regulated calcium reabsorption	KEGG PATHWAY	ko04961	1	13	0.573999	0.916784	OG16511	http://www.genome.jp/kegg-bin/show_pathway?ko04961/K01528%09red
Ether lipid metabolism	KEGG PATHWAY	ko00565	1	13	0.573999	0.916784	OG06997	http://www.genome.jp/kegg-bin/show_pathway?ko00565/K01080%09red
SNARE interactions in vesicular transport	KEGG PATHWAY	ko04130	1	13	0.573999	0.916784	OG06985	http://www.genome.jp/kegg-bin/show_pathway?ko04130/K08514%09red
Retinol metabolism	KEGG PATHWAY	ko00830	1	13	0.573999	0.916784	OG07088	http://www.genome.jp/kegg-bin/show_pathway?ko00830/K11154%09red
Glyoxylate and dicarboxylate metabolism	KEGG PATHWAY	ko00630	1	13	0.573999	0.916784	OG17908	http://www.genome.jp/kegg-bin/show_pathway?ko00630/K00605%09red
Steroid hormone biosynthesis	KEGG PATHWAY	ko00140	1	13	0.573999	0.916784	OG16562	http://www.genome.jp/kegg-bin/show_pathway?ko00140/K00071%09red
Estrogen signaling pathway	KEGG PATHWAY	ko04915	2	31	0.588775	0.916784	OG18659|OG18694	http://www.genome.jp/kegg-bin/show_pathway?ko04915/K04456%09red/K04079%09red
Progesterone-mediated oocyte maturation	KEGG PATHWAY	ko04914	2	31	0.588775	0.916784	OG18659|OG18694	http://www.genome.jp/kegg-bin/show_pathway?ko04914/K04456%09red/K04079%09red
Aldosterone-regulated sodium reabsorption	KEGG PATHWAY	ko04960	1	14	0.599215	0.916784	OG16562	http://www.genome.jp/kegg-bin/show_pathway?ko04960/K00071%09red
Amino sugar and nucleotide sugar metabolism	KEGG PATHWAY	ko00520	1	14	0.599215	0.916784	OG01817	http://www.genome.jp/kegg-bin/show_pathway?ko00520/K00621%09red
Cell cycle	KEGG PATHWAY	ko04110	3	49	0.600719	0.916784	OG18363|OG07230|OG07839	http://www.genome.jp/kegg-bin/show_pathway?ko04110/K03094%09red/K06620%09red/K16198%09red
Peroxisome	KEGG PATHWAY	ko04146	2	32	0.605222	0.916784	OG07055|OG18955	http://www.genome.jp/kegg-bin/show_pathway?ko04146/K13241%09red/K07753%09red
Hepatitis B	KEGG PATHWAY	ko05161	3	50	0.61378	0.916784	OG18363|OG18659|OG07597	http://www.genome.jp/kegg-bin/show_pathway?ko05161/K04456%09red/K08731%09red/K06620%09red
Jak-STAT signaling pathway	KEGG PATHWAY	ko04630	2	33	0.621166	0.916784	OG18659|OG02047	http://www.genome.jp/kegg-bin/show_pathway?ko04630/K05426%09red/K04456%09red
Olfactory transduction	KEGG PATHWAY	ko04740	1	15	0.622941	0.916784	OG18417	http://www.genome.jp/kegg-bin/show_pathway?ko04740/K04952%09red
Glycerolipid metabolism	KEGG PATHWAY	ko00561	1	15	0.622941	0.916784	OG06997	http://www.genome.jp/kegg-bin/show_pathway?ko00561/K01080%09red
Glycine, serine and threonine metabolism	KEGG PATHWAY	ko00260	1	15	0.622941	0.916784	OG17908	http://www.genome.jp/kegg-bin/show_pathway?ko00260/K00605%09red
Vasopressin-regulated water reabsorption	KEGG PATHWAY	ko04962	1	15	0.622941	0.916784	OG06950	http://www.genome.jp/kegg-bin/show_pathway?ko04962/K10428%09red
Cholinergic synapse	KEGG PATHWAY	ko04725	2	34	0.636609	0.916784	OG18659|OG18167	http://www.genome.jp/kegg-bin/show_pathway?ko04725/K04456%09red/K04929%09red
Staphylococcus aureus infection	KEGG PATHWAY	ko05150	1	16	0.645265	0.916784	OG06965	http://www.genome.jp/kegg-bin/show_pathway?ko05150/K06463%09red
Longevity regulating pathway - worm	KEGG PATHWAY	ko04212	1	16	0.645265	0.916784	OG18659	http://www.genome.jp/kegg-bin/show_pathway?ko04212/K04456%09red
Cocaine addiction	KEGG PATHWAY	ko05030	1	16	0.645265	0.916784	OG05241	http://www.genome.jp/kegg-bin/show_pathway?ko05030/K15494%09red
Phospholipase D signaling pathway	KEGG PATHWAY	ko04072	3	53	0.651215	0.916784	OG16511|OG06997|OG18659	http://www.genome.jp/kegg-bin/show_pathway?ko04072/K01080%09red/K04456%09red/K01528%09red
Natural killer cell mediated cytotoxicity	KEGG PATHWAY	ko04650	2	35	0.651554	0.916784	OG06965|OG04798	http://www.genome.jp/kegg-bin/show_pathway?ko04650/K06463%09red/K07818%09red
Starch and sucrose metabolism	KEGG PATHWAY	ko00500	1	17	0.666271	0.916784	OG18197	http://www.genome.jp/kegg-bin/show_pathway?ko00500/K00688%09red
Systemic lupus erythematosus	KEGG PATHWAY	ko05322	1	17	0.666271	0.916784	OG06965	http://www.genome.jp/kegg-bin/show_pathway?ko05322/K06463%09red
Endometrial cancer	KEGG PATHWAY	ko05213	1	17	0.666271	0.916784	OG18659	http://www.genome.jp/kegg-bin/show_pathway?ko05213/K04456%09red
Acute myeloid leukemia	KEGG PATHWAY	ko05221	1	17	0.666271	0.916784	OG18659	http://www.genome.jp/kegg-bin/show_pathway?ko05221/K04456%09red
Arginine and proline metabolism	KEGG PATHWAY	ko00330	1	17	0.666271	0.916784	OG18955	http://www.genome.jp/kegg-bin/show_pathway?ko00330/K13241%09red
Alcoholism	KEGG PATHWAY	ko05034	2	37	0.679974	0.916784	OG16116|OG05241	http://www.genome.jp/kegg-bin/show_pathway?ko05034/K15494%09red/K06269%09red
Basal transcription factors	KEGG PATHWAY	ko03022	1	18	0.686035	0.916784	OG16763	http://www.genome.jp/kegg-bin/show_pathway?ko03022/K03121%09red
Gastric acid secretion	KEGG PATHWAY	ko04971	1	18	0.686035	0.916784	OG18285	http://www.genome.jp/kegg-bin/show_pathway?ko04971/K00907%09red
Signaling pathways regulating pluripotency of stem cells	KEGG PATHWAY	ko04550	2	38	0.69346	0.916784	OG18659|OG16520	http://www.genome.jp/kegg-bin/show_pathway?ko04550/K04456%09red/K02432%09red
Oxytocin signaling pathway	KEGG PATHWAY	ko04921	2	38	0.69346	0.916784	OG16116|OG18285	http://www.genome.jp/kegg-bin/show_pathway?ko04921/K00907%09red/K06269%09red
Fatty acid degradation	KEGG PATHWAY	ko00071	1	19	0.704632	0.916784	OG18239	http://www.genome.jp/kegg-bin/show_pathway?ko00071/K09478%09red
Regulation of lipolysis in adipocytes	KEGG PATHWAY	ko04923	1	19	0.704632	0.916784	OG18659	http://www.genome.jp/kegg-bin/show_pathway?ko04923/K04456%09red
Tryptophan metabolism	KEGG PATHWAY	ko00380	1	19	0.704632	0.916784	OG07151	http://www.genome.jp/kegg-bin/show_pathway?ko00380/K00543%09red
Amoebiasis	KEGG PATHWAY	ko05146	2	40	0.719025	0.916784	OG17416|OG18955	http://www.genome.jp/kegg-bin/show_pathway?ko05146/K13241%09red/K05700%09red
NF-kappa B signaling pathway	KEGG PATHWAY	ko04064	2	40	0.719025	0.916784	OG07346|OG16122	http://www.genome.jp/kegg-bin/show_pathway?ko04064/K02162%09red/K03115%09red
N-Glycan biosynthesis	KEGG PATHWAY	ko00510	1	20	0.722129	0.916784	OG07663	http://www.genome.jp/kegg-bin/show_pathway?ko00510/K09658%09red
Hypertrophic cardiomyopathy (HCM)	KEGG PATHWAY	ko05410	1	20	0.722129	0.916784	OG16429	http://www.genome.jp/kegg-bin/show_pathway?ko05410/K06485%09red
Nucleotide excision repair	KEGG PATHWAY	ko03420	1	20	0.722129	0.916784	OG07411	http://www.genome.jp/kegg-bin/show_pathway?ko03420/K10841%09red
VEGF signaling pathway	KEGG PATHWAY	ko04370	1	20	0.722129	0.916784	OG18659	http://www.genome.jp/kegg-bin/show_pathway?ko04370/K04456%09red
Arrhythmogenic right ventricular cardiomyopathy (ARVC)	KEGG PATHWAY	ko05412	1	20	0.722129	0.916784	OG16429	http://www.genome.jp/kegg-bin/show_pathway?ko05412/K06485%09red
PI3K-Akt signaling pathway	KEGG PATHWAY	ko04151	6	115	0.728012	0.916784	OG07230|OG16429|OG18372|OG18659|OG18694|OG02929	http://www.genome.jp/kegg-bin/show_pathway?ko04151/K06485%09red/K04456%09red/K16198%09red/K01596%09red/K06238%09red/K04079%09red
Influenza A	KEGG PATHWAY	ko05164	2	41	0.731121	0.916784	OG18659|OG07817	http://www.genome.jp/kegg-bin/show_pathway?ko05164/K04456%09red/K16195%09red
Synaptic vesicle cycle	KEGG PATHWAY	ko04721	1	21	0.738592	0.916784	OG16511	http://www.genome.jp/kegg-bin/show_pathway?ko04721/K01528%09red
Central carbon metabolism in cancer	KEGG PATHWAY	ko05230	1	22	0.754082	0.916784	OG18659	http://www.genome.jp/kegg-bin/show_pathway?ko05230/K04456%09red
mRNA surveillance pathway	KEGG PATHWAY	ko03015	1	22	0.754082	0.916784	OG16116	http://www.genome.jp/kegg-bin/show_pathway?ko03015/K06269%09red
Viral myocarditis	KEGG PATHWAY	ko05416	1	22	0.754082	0.916784	OG04798	http://www.genome.jp/kegg-bin/show_pathway?ko05416/K07818%09red
Epithelial cell signaling in Helicobacter pylori infection	KEGG PATHWAY	ko05120	1	22	0.754082	0.916784	OG04533	http://www.genome.jp/kegg-bin/show_pathway?ko05120/K06735%09red
Chemokine signaling pathway	KEGG PATHWAY	ko04062	3	63	0.756911	0.916784	OG18430|OG18659|OG16218	http://www.genome.jp/kegg-bin/show_pathway?ko04062/K04456%09red/K16596%09red/K05514%09red
Neuroactive ligand-receptor interaction	KEGG PATHWAY	ko04080	2	44	0.764784	0.916784	OG18541|OG04869	http://www.genome.jp/kegg-bin/show_pathway?ko04080/K04617%09red/K04136%09red
Osteoclast differentiation	KEGG PATHWAY	ko04380	2	44	0.764784	0.916784	OG06965|OG18659	http://www.genome.jp/kegg-bin/show_pathway?ko04380/K06463%09red/K04456%09red
Protein digestion and absorption	KEGG PATHWAY	ko04974	1	23	0.768656	0.916784	OG18372	http://www.genome.jp/kegg-bin/show_pathway?ko04974/K06238%09red
Glycolysis / Gluconeogenesis	KEGG PATHWAY	ko00010	1	23	0.768656	0.916784	OG02929	http://www.genome.jp/kegg-bin/show_pathway?ko00010/K01596%09red
Insulin secretion	KEGG PATHWAY	ko04911	1	23	0.768656	0.916784	OG07079	http://www.genome.jp/kegg-bin/show_pathway?ko04911/K04937%09red
Longevity regulating pathway - multiple species	KEGG PATHWAY	ko04213	1	23	0.768656	0.916784	OG18659	http://www.genome.jp/kegg-bin/show_pathway?ko04213/K04456%09red
Salivary secretion	KEGG PATHWAY	ko04970	1	23	0.768656	0.916784	OG18541	http://www.genome.jp/kegg-bin/show_pathway?ko04970/K04136%09red
Long-term potentiation	KEGG PATHWAY	ko04720	1	24	0.782368	0.916784	OG16116	http://www.genome.jp/kegg-bin/show_pathway?ko04720/K06269%09red
Circadian entrainment	KEGG PATHWAY	ko04713	1	24	0.782368	0.916784	OG18390	http://www.genome.jp/kegg-bin/show_pathway?ko04713/K11265%09red
Melanogenesis	KEGG PATHWAY	ko04916	1	24	0.782368	0.916784	OG16520	http://www.genome.jp/kegg-bin/show_pathway?ko04916/K02432%09red
Sphingolipid signaling pathway	KEGG PATHWAY	ko04071	2	46	0.785143	0.916784	OG18659|OG18049	http://www.genome.jp/kegg-bin/show_pathway?ko04071/K04712%09red/K04456%09red
AMPK signaling pathway	KEGG PATHWAY	ko04152	2	46	0.785143	0.916784	OG18659|OG02929	http://www.genome.jp/kegg-bin/show_pathway?ko04152/K01596%09red/K04456%09red
FoxO signaling pathway	KEGG PATHWAY	ko04068	2	46	0.785143	0.916784	OG18659|OG02929	http://www.genome.jp/kegg-bin/show_pathway?ko04068/K01596%09red/K04456%09red
Prolactin signaling pathway	KEGG PATHWAY	ko04917	1	25	0.795269	0.919127	OG18659	http://www.genome.jp/kegg-bin/show_pathway?ko04917/K04456%09red
Phagosome	KEGG PATHWAY	ko04145	2	48	0.803939	0.919127	OG06965|OG07550	http://www.genome.jp/kegg-bin/show_pathway?ko04145/K06463%09red/K10067%09red
Valine, leucine and isoleucine degradation	KEGG PATHWAY	ko00280	1	26	0.807407	0.919127	OG18239	http://www.genome.jp/kegg-bin/show_pathway?ko00280/K09478%09red
Fc epsilon RI signaling pathway	KEGG PATHWAY	ko04664	1	26	0.807407	0.919127	OG18659	http://www.genome.jp/kegg-bin/show_pathway?ko04664/K04456%09red
B cell receptor signaling pathway	KEGG PATHWAY	ko04662	1	27	0.818827	0.919127	OG18659	http://www.genome.jp/kegg-bin/show_pathway?ko04662/K04456%09red
Ubiquitin mediated proteolysis	KEGG PATHWAY	ko04120	2	50	0.82126	0.919127	OG07839|OG17885	http://www.genome.jp/kegg-bin/show_pathway?ko04120/K03094%09red/K10580%09red
Transcriptional misregulation in cancer	KEGG PATHWAY	ko05202	2	51	0.829397	0.919127	OG16122|OG17654	http://www.genome.jp/kegg-bin/show_pathway?ko05202/K02162%09red/K09437%09red
Dilated cardiomyopathy (DCM)	KEGG PATHWAY	ko05414	1	28	0.829571	0.919127	OG16429	http://www.genome.jp/kegg-bin/show_pathway?ko05414/K06485%09red
Inflammatory mediator regulation of TRP channels	KEGG PATHWAY	ko04750	1	28	0.829571	0.919127	OG16116	http://www.genome.jp/kegg-bin/show_pathway?ko04750/K06269%09red
MicroRNAs in cancer	KEGG PATHWAY	ko05206	2	53	0.844677	0.921276	OG18363|OG18133	http://www.genome.jp/kegg-bin/show_pathway?ko05206/K07606%09red/K06620%09red
p53 signaling pathway	KEGG PATHWAY	ko04115	1	30	0.84919	0.921276	OG03359	http://www.genome.jp/kegg-bin/show_pathway?ko04115/K10135%09red
Axon guidance	KEGG PATHWAY	ko04360	2	54	0.851842	0.921276	OG00707|OG18106	http://www.genome.jp/kegg-bin/show_pathway?ko04360/K07524%09red/K06841%09red
ErbB signaling pathway	KEGG PATHWAY	ko04012	1	31	0.858137	0.921276	OG18659	http://www.genome.jp/kegg-bin/show_pathway?ko04012/K04456%09red
Serotonergic synapse	KEGG PATHWAY	ko04726	1	31	0.858137	0.921276	OG00821	http://www.genome.jp/kegg-bin/show_pathway?ko04726/K04819%09red
Endocytosis	KEGG PATHWAY	ko04144	3	77	0.859858	0.921276	OG16511|OG03060|OG06941	http://www.genome.jp/kegg-bin/show_pathway?ko04144/K10365%09red/K12958%09red/K01528%09red
AGE-RAGE signaling pathway in diabetic complications	KEGG PATHWAY	ko04933	1	32	0.866555	0.923378	OG18659	http://www.genome.jp/kegg-bin/show_pathway?ko04933/K04456%09red
Toll-like receptor signaling pathway	KEGG PATHWAY	ko04620	1	34	0.881924	0.934648	OG18659	http://www.genome.jp/kegg-bin/show_pathway?ko04620/K04456%09red
Spliceosome	KEGG PATHWAY	ko03040	1	35	0.888933	0.936983	OG04835	http://www.genome.jp/kegg-bin/show_pathway?ko03040/K12845%09red
Longevity regulating pathway	KEGG PATHWAY	ko04211	1	37	0.90173	0.937083	OG18659	http://www.genome.jp/kegg-bin/show_pathway?ko04211/K04456%09red
Cytokine-cytokine receptor interaction	KEGG PATHWAY	ko04060	2	64	0.908559	0.937083	OG18430|OG02047	http://www.genome.jp/kegg-bin/show_pathway?ko04060/K05426%09red/K16596%09red
Viral carcinogenesis	KEGG PATHWAY	ko05203	2	64	0.908559	0.937083	OG07230|OG07817	http://www.genome.jp/kegg-bin/show_pathway?ko05203/K16195%09red/K16198%09red
Thyroid hormone signaling pathway	KEGG PATHWAY	ko04919	1	39	0.913056	0.937083	OG18659	http://www.genome.jp/kegg-bin/show_pathway?ko04919/K04456%09red
Neurotrophin signaling pathway	KEGG PATHWAY	ko04722	1	39	0.913056	0.937083	OG18659	http://www.genome.jp/kegg-bin/show_pathway?ko04722/K04456%09red
Lysosome	KEGG PATHWAY	ko04142	1	40	0.91822	0.93745	OG07751	http://www.genome.jp/kegg-bin/show_pathway?ko04142/K06546%09red
Purine metabolism	KEGG PATHWAY	ko00230	1	45	0.939798	0.954482	OG18390	http://www.genome.jp/kegg-bin/show_pathway?ko00230/K11265%09red
Rap1 signaling pathway	KEGG PATHWAY	ko04015	1	65	0.982358	0.992538	OG18659	http://www.genome.jp/kegg-bin/show_pathway?ko04015/K04456%09red
Ras signaling pathway	KEGG PATHWAY	ko04014	1	72	0.988529	0.992544	OG18659	http://www.genome.jp/kegg-bin/show_pathway?ko04014/K04456%09red
MAPK signaling pathway	KEGG PATHWAY	ko04010	1	79	0.992544	0.992544	OG18659	http://www.genome.jp/kegg-bin/show_pathway?ko04010/K04456%09red
--------------------
#Term	Database	ID	Input number	Background number	P-Value	Corrected P-Value	Input	Hyperlink
--------------------
#Term	Database	ID	Input number	Background number	P-Value	Corrected P-Value	Input	Hyperlink
--------------------
